# Supplementary material for: Exploring the effect of different tea varieties on the quality of Sichuan Congou black tea based on metabolomic analysis and sensory science
Source: Front Nutr. 2025 May 9;12:1587413. doi: 10.3389/fnut.2025.1587413 (PMC12100625; doi:10.3389/fnut.2025.1587413)
Supplement: SUPPLEMENTARY TABLE S2 — Correlation analysis of key differential metabolites and sensory evaluation of taste quality. [file Table_2.xls]

## Sheet: Sheet1
Var1	Var2	cor	p_value
Theobromine	Caffeine	0.707308580020585	0.0497307235632576
Phenethylamine	Caffeine	-0.0217101	0.959306378841672
trans-Cinnamate	Caffeine	-0.232729	0.579133815270327
D-(-)-quinic acid	Caffeine	-0.131539	0.756195249467055
Ellagic acid	Caffeine	0.0384989639748151	0.927885738354086
Shikimic acid	Caffeine	-0.408806	0.314608423197489
Gentisic acid	Caffeine	-0.086999	0.837698092119721
Gallic acid	Caffeine	0.564326888796865	0.145072190900493
p-Coumaric acid	Caffeine	-0.453544	0.259027549875356
Isoleucine	Caffeine	-0.401409	0.324298765601125
L-phenylalanine	Caffeine	-0.744118	0.0342582109336548
Homoproline	Caffeine	0.230814207704181	0.582348536083364
Valine	Caffeine	-0.614347	0.105117571852058
L-glutamic acid	Caffeine	-0.0567339	0.893852052478262
Proline	Caffeine	-0.185258	0.66050764278134
L-tyrosine	Caffeine	-0.250463	0.549651469750089
L-norleucine	Caffeine	0.277715816093815	0.505437268177393
D-(+)-tryptophan	Caffeine	0.096819737800599	0.819594293918589
N-Acetyl-L-phenylalanine	Caffeine	0.614644992008095	0.104901125174606
L-leucine	Caffeine	0.493153133761322	0.214318376281289
L-arginine	Caffeine	0.269969550524598	0.517864738913206
L-pyroglutamic acid	Caffeine	-0.102163	0.809773984686775
N-acetylornithine	Caffeine	0.663935829725629	0.0725783657867656
L-threonine	Caffeine	-0.0784165	0.853570727431922
L-alanine	Caffeine	0.00948268790020135	0.982221026028726
L-aspartic acid	Caffeine	-0.61034	0.108052546903988
L-serine	Caffeine	-0.463172	0.247763473335634
Catechin gallate	Caffeine	-0.54782	0.159840986848873
Epigallocatechin gallate	Caffeine	0.179556376950741	0.670498035838491
Epigallocatechin	Caffeine	-0.0826589	0.845719031680507
Epitheaflagallin 3-O-gallate	Caffeine	0.633538637817707	0.0916968841845471
Theaflavine-3,3-digallate	Caffeine	0.87949992270307	0.00398843936064648
Kaempferol-7-O-glucoside	Caffeine	0.164198302111382	0.697617130083428
Kaempferol	Caffeine	0.396399075198425	0.33094033102771
Kaempferol 3-O-sophoroside 7-O-rhamnoside	Caffeine	0.143794659792259	0.734078494458471
Dihydromyricetin	Caffeine	-0.294628	0.478709296147141
Dihydrokaempferol	Caffeine	0.347680861431986	0.398728647700226
Kaempferol-3-O-rutinoside	Caffeine	-0.534033	0.1727769098975
Kaempferol-3-O-sophoroside-7-O-glucoside	Caffeine	-0.644342	0.0846038112194165
Quercetin	Caffeine	-0.471949	0.237715792078322
Naringenin chalcone	Caffeine	0.16352124589136	0.698819354442538
Rutin	Caffeine	-0.739821	0.0358859363715723
Isoquercetin	Caffeine	-0.631517	0.0930613500292571
Myricetin	Caffeine	0.483539226724041	0.224771792998909
Quercetin-3-O-rutinoside-7-O-rhamnoside	Caffeine	0.228349960785491	0.586494761239158
Kaempferol 3-glucorhamnoside	Caffeine	-0.296378	0.475976056217662
Luteolin	Caffeine	-0.748086	0.0327959509447948
Kaempferol-3-O-(6'-galloyl)galactoside	Caffeine	-0.111032	0.793520386438138
Myricetin-3-O-galactoside	Caffeine	-0.659869	0.074985510429896
Kaempferol 3- (2'-p-coumaryl-alpha-L-arabinopyranoside)	Caffeine	-0.26681	0.522966693183445
Luteolin 7-xyloside	Caffeine	-0.254892	0.542374289484296
Naringenin	Caffeine	0.1220655775244	0.773390351894875
Kaempferol-3-O-(6'-trans-P-coumaroyl-2'-glucosyl)rhamnoside	Caffeine	0.283956130047239	0.495509580177441
Kaempferol-3-O-glucoside-7-O-rhamnoside	Caffeine	-0.469031	0.241032934112672
Quercetin-7-O-glucoside	Caffeine	-0.538956	0.168095091582592
Guanine	Caffeine	0.284372975125141	0.494849124474352
Malic acid	Caffeine	-0.317636	0.443278553045085
Methylmalonic acid	Caffeine	-0.575349	0.135648073821586
Fumaric acid	Caffeine	-0.20089	0.633343162162989
trans-Cinnamate	Theobromine	-0.603806	0.112937879138086
Valine	Theobromine	-0.214504	0.609971863860561
Caffeine	Acefylline	-0.0562293	0.89479203130145
Theobromine	Acefylline	-0.0282885	0.946987334710702
Phenethylamine	Acefylline	0.00384334029093033	0.992793807917937
trans-Cinnamate	Acefylline	0.301394542716809	0.468175454365185
D-(-)-quinic acid	Acefylline	0.0899725448541513	0.832209683740726
Ellagic acid	Acefylline	-0.0102308	0.980818542637312
Shikimic acid	Acefylline	-0.31893	0.441319396381225
Gentisic acid	Acefylline	-0.161916	0.701672119593065
Gallic acid	Acefylline	-0.14629	0.729594147850153
p-Coumaric acid	Acefylline	0.480013105447733	0.228670297408361
Isoleucine	Acefylline	0.246114777509701	0.556830895809202
L-phenylalanine	Acefylline	0.0215518993176872	0.959602700186002
Homoproline	Acefylline	0.0264389092992848	0.950450141742639
Valine	Acefylline	-0.16493	0.696318396908799
L-glutamic acid	Acefylline	-0.399152	0.327283029182462
Proline	Acefylline	0.798033676757986	0.0176020010096983
L-tyrosine	Acefylline	-0.0733723	0.862919923147969
L-norleucine	Acefylline	-0.085407	0.840638843232467
D-(+)-tryptophan	Acefylline	0.469545022830487	0.24044641461817
N-Acetyl-L-phenylalanine	Acefylline	0.00973779621330645	0.981742786296418
L-leucine	Acefylline	0.323843146247559	0.43391197625816
L-arginine	Acefylline	0.310192940407199	0.454619622636403
Asparagine	Acefylline	-0.285749	0.492671540383105
L-pyroglutamic acid	Acefylline	0.620116848221633	0.100972011101524
N-acetylornithine	Acefylline	0.0307638258954549	0.942354210218187
L-threonine	Acefylline	-0.397161	0.329926129810779
L-alanine	Acefylline	-0.393338	0.335029400127579
L-aspartic acid	Acefylline	-0.0141517	0.973469166198998
L-serine	Acefylline	-0.00224985	0.995781554373286
Catechin gallate	Acefylline	0.236483075785679	0.572848302590121
Epigallocatechin gallate	Acefylline	-0.310414	0.454280952727947
Epigallocatechin	Acefylline	0.576203895398914	0.1349318045511
Epitheaflagallin 3-O-gallate	Acefylline	-0.134083	0.751591337185091
Theaflavine-3,3-digallate	Acefylline	-0.118146	0.780528869580806
Kaempferol-7-O-glucoside	Acefylline	0.647769240111217	0.08242230833415
Kaempferol	Acefylline	0.44488647712908	0.269369504728053
Kaempferol 3-O-sophoroside 7-O-rhamnoside	Acefylline	0.875304994555157	0.00440515094040255
Dihydromyricetin	Acefylline	0.881166579549773	0.0038302164531746
Dihydrokaempferol	Acefylline	0.481236900639704	0.227313352569612
Kaempferol-3-O-rutinoside	Acefylline	-0.729606	0.0399423188149854
Kaempferol-3-O-sophoroside-7-O-glucoside	Acefylline	0.000713942248641089	0.99866135873868
Astragalin	Acefylline	-0.539651	0.167440082161774
Quercetin	Acefylline	-0.0406872	0.923795697515177
Naringenin chalcone	Acefylline	0.340315820444494	0.409463115633872
Rutin	Acefylline	0.280524123666776	0.500960197227129
Isoquercetin	Acefylline	-0.0158183	0.97034561991474
Myricetin	Acefylline	0.332018576016937	0.421702793792878
Quercetin-3-O-rutinoside-7-O-rhamnoside	Acefylline	0.780959683930694	0.0221460750924843
Kaempferol 3-glucorhamnoside	Acefylline	-0.466565	0.243854467232526
Luteolin	Acefylline	-0.243889	0.560517750149094
Kaempferol-3-O-(6'-galloyl)galactoside	Acefylline	-0.602767	0.113726037479494
Myricetin-3-O-galactoside	Acefylline	-0.15681	0.710764833066973
Kaempferol 3- (2'-p-coumaryl-alpha-L-arabinopyranoside)	Acefylline	0.250075434027606	0.550290732617309
Luteolin 7-xyloside	Acefylline	0.869410768594008	0.00503647199098984
Naringenin	Acefylline	0.417450613601763	0.303459922363863
Kaempferol-3-O-(6'-trans-P-coumaroyl-2'-glucosyl)rhamnoside	Acefylline	-0.480674	0.227936768122342
Kaempferol-3-O-glucoside-7-O-rhamnoside	Acefylline	-0.693501	0.0564499465317515
Quercetin-7-O-glucoside	Acefylline	-0.556882	0.151635775782242
Adenine	Acefylline	0.29899001454187	0.47190798515263
Adenosine	Acefylline	-0.507275	0.199433087303523
Guanine	Acefylline	-0.392083	0.336712455324178
Malic acid	Acefylline	-0.271202	0.51588066104858
Methylmalonic acid	Acefylline	0.17407170725543	0.680148789680033
Fumaric acid	Acefylline	0.0722525454888567	0.864997225524142
Theobromine	Phenethylamine	-0.039294	0.926399507013693
trans-Cinnamate	Phenethylamine	0.118225711495211	0.780383727573125
Shikimic acid	Phenethylamine	0.0791351328653004	0.852239928857319
Valine	Phenethylamine	-0.565004	0.144483054517878
Proline	Phenethylamine	-0.330615	0.423787931056005
Theaflavine-3,3-digallate	Phenethylamine	0.0874814286556647	0.836807269158617
Quercetin	Phenethylamine	0.769080605821087	0.025698535203941
Rutin	Phenethylamine	-0.0186312	0.965074559044446
Quercetin-3-O-rutinoside-7-O-rhamnoside	Phenethylamine	-0.0314192	0.941127806922893
Quercetin-7-O-glucoside	Phenethylamine	-0.181819	0.666528215539581
Valine	trans-Cinnamate	-0.397689	0.329223713400464
Caffeine	4-p-Coumaroylquinic acid	-0.623513	0.0985763718809691
Theobromine	4-p-Coumaroylquinic acid	-0.651577	0.0800378935264906
Acefylline	4-p-Coumaroylquinic acid	-0.533545	0.173244437439361
Phenethylamine	4-p-Coumaroylquinic acid	-0.0128996	0.97581585073614
trans-Cinnamate	4-p-Coumaroylquinic acid	-0.00113473	0.997872385521589
D-(-)-quinic acid	4-p-Coumaroylquinic acid	-0.0198149	0.962856713436299
Ellagic acid	4-p-Coumaroylquinic acid	0.0275082691830474	0.948448008926738
Shikimic acid	4-p-Coumaroylquinic acid	0.65167468219185	0.0799770785061979
Gentisic acid	4-p-Coumaroylquinic acid	0.125771573960987	0.766653392440714
Gallic acid	4-p-Coumaroylquinic acid	-0.657074	0.0766672119176293
p-Coumaric acid	4-p-Coumaroylquinic acid	0.275263984477139	0.509358436466565
Isoleucine	4-p-Coumaroylquinic acid	0.207296241409639	0.622310850331583
L-phenylalanine	4-p-Coumaroylquinic acid	0.396072618259497	0.331375321141853
Homoproline	4-p-Coumaroylquinic acid	0.00685862426128359	0.987140482797739
Valine	4-p-Coumaroylquinic acid	0.442053760068544	0.272797156329677
L-glutamic acid	4-p-Coumaroylquinic acid	0.338317686683032	0.412396566238037
Proline	4-p-Coumaroylquinic acid	-0.180253	0.669275524494674
L-tyrosine	4-p-Coumaroylquinic acid	0.366910993686894	0.371291874328765
L-norleucine	4-p-Coumaroylquinic acid	-0.194334	0.644693387371538
D-(+)-tryptophan	4-p-Coumaroylquinic acid	-0.073613	0.86247337155618
N-Acetyl-L-phenylalanine	4-p-Coumaroylquinic acid	-0.305025	0.462562281524697
L-leucine	4-p-Coumaroylquinic acid	-0.529436	0.177210934055505
L-arginine	4-p-Coumaroylquinic acid	-0.483985	0.224281528915852
Asparagine	4-p-Coumaroylquinic acid	0.323200844424605	0.434877382467969
L-pyroglutamic acid	4-p-Coumaroylquinic acid	-0.148422	0.725769007680496
N-acetylornithine	4-p-Coumaroylquinic acid	-0.627946	0.0954992038492692
L-threonine	4-p-Coumaroylquinic acid	0.375707343789192	0.359033175574205
L-alanine	4-p-Coumaroylquinic acid	0.142122503007672	0.737086943615352
L-aspartic acid	4-p-Coumaroylquinic acid	0.616102310096049	0.103846301822793
L-serine	4-p-Coumaroylquinic acid	0.0977862048478063	0.817816319974199
Catechin gallate	4-p-Coumaroylquinic acid	0.0101409808340164	0.98098696451265
Epigallocatechin gallate	4-p-Coumaroylquinic acid	0.148146493360195	0.726262849702978
Epigallocatechin	4-p-Coumaroylquinic acid	-0.348801	0.397107066089676
Epitheaflagallin 3-O-gallate	4-p-Coumaroylquinic acid	-0.704627	0.0509957576534739
Theaflavine-3,3-digallate	4-p-Coumaroylquinic acid	-0.719165	0.0443644984396138
Kaempferol-7-O-glucoside	4-p-Coumaroylquinic acid	-0.198848	0.636871262900675
Kaempferol	4-p-Coumaroylquinic acid	-0.306695	0.459989333660909
Kaempferol 3-O-sophoroside 7-O-rhamnoside	4-p-Coumaroylquinic acid	-0.38575	0.345266354767155
Dihydromyricetin	4-p-Coumaroylquinic acid	-0.160113	0.704879843185943
Dihydrokaempferol	4-p-Coumaroylquinic acid	-0.351264	0.393551609174771
Kaempferol-3-O-rutinoside	4-p-Coumaroylquinic acid	0.818368486931144	0.013013552364895
Kaempferol-3-O-sophoroside-7-O-glucoside	4-p-Coumaroylquinic acid	0.530899634824227	0.175792815574027
Astragalin	4-p-Coumaroylquinic acid	0.523758262942425	0.182771361215664
Quercetin	4-p-Coumaroylquinic acid	0.138182834859706	0.74418645606022
Naringenin chalcone	4-p-Coumaroylquinic acid	-0.571432	0.138956803742341
Rutin	4-p-Coumaroylquinic acid	0.322460002099858	0.435992011240459
Isoquercetin	4-p-Coumaroylquinic acid	0.39432135354138	0.333713360711677
Myricetin	4-p-Coumaroylquinic acid	-0.283072	0.496910853450947
Quercetin-3-O-rutinoside-7-O-rhamnoside	4-p-Coumaroylquinic acid	-0.32512	0.431995305785296
Kaempferol 3-glucorhamnoside	4-p-Coumaroylquinic acid	0.656076299693066	0.0772725901887371
Luteolin	4-p-Coumaroylquinic acid	0.578776332119034	0.13278914576542
Kaempferol-3-O-(6'-galloyl)galactoside	4-p-Coumaroylquinic acid	0.39881063506268	0.327735311099056
Myricetin-3-O-galactoside	4-p-Coumaroylquinic acid	0.36665100836064	0.371657011330581
Kaempferol 3- (2'-p-coumaryl-alpha-L-arabinopyranoside)	4-p-Coumaroylquinic acid	0.252726336700814	0.545928728014287
Luteolin 7-xyloside	4-p-Coumaroylquinic acid	-0.129818	0.759312844772651
Naringenin	4-p-Coumaroylquinic acid	-0.228532	0.58618796756565
Kaempferol-3-O-(6'-trans-P-coumaroyl-2'-glucosyl)rhamnoside	4-p-Coumaroylquinic acid	0.418001218976697	0.302756394696529
Kaempferol-3-O-glucoside-7-O-rhamnoside	4-p-Coumaroylquinic acid	0.736597592749558	0.0371374841574454
Quercetin-7-O-glucoside	4-p-Coumaroylquinic acid	0.628601732882735	0.0950487744424659
Adenine	4-p-Coumaroylquinic acid	0.164844547895593	0.696470127049477
Adenosine	4-p-Coumaroylquinic acid	0.961220255395137	0.000141591450269508
5'-Methylthioadenosine	4-p-Coumaroylquinic acid	-0.713878	0.0467119451123423
Guanine	4-p-Coumaroylquinic acid	-0.0838351	0.843544237410166
7-Methylxanthine	4-p-Coumaroylquinic acid	-0.520054	0.186448062056145
Malic acid	4-p-Coumaroylquinic acid	0.43905363282397	0.276450716361172
Methylmalonic acid	4-p-Coumaroylquinic acid	0.547054027747447	0.160545381690043
5'-Glucosyloxyjasmanic acid	4-p-Coumaroylquinic acid	-0.584309	0.128245341398536
Fumaric acid	4-p-Coumaroylquinic acid	0.111041926790517	0.79350153301346
Caffeine	3,5-Dihydroxybenzoic acid	-0.661385	0.0740829444656882
Theobromine	3,5-Dihydroxybenzoic acid	-0.48348	0.224837368723524
Acefylline	3,5-Dihydroxybenzoic acid	0.270820995964924	0.516493190744192
Phenethylamine	3,5-Dihydroxybenzoic acid	-0.0637786	0.880739063562713
trans-Cinnamate	3,5-Dihydroxybenzoic acid	0.210261846182859	0.617224534237158
4-p-Coumaroylquinic acid	3,5-Dihydroxybenzoic acid	0.567153683077196	0.142621807948978
D-(-)-quinic acid	3,5-Dihydroxybenzoic acid	0.35070841842463	0.394351970563813
Ellagic acid	3,5-Dihydroxybenzoic acid	0.167271436028223	0.692167213523187
Shikimic acid	3,5-Dihydroxybenzoic acid	0.464434212028137	0.246305305704441
Gentisic acid	3,5-Dihydroxybenzoic acid	-0.251565	0.547838575031228
Gallic acid	3,5-Dihydroxybenzoic acid	-0.687372	0.0595967598242956
p-Coumaric acid	3,5-Dihydroxybenzoic acid	0.789214869059227	0.0198678338451156
Isoleucine	3,5-Dihydroxybenzoic acid	0.617314996395488	0.102973187048348
L-phenylalanine	3,5-Dihydroxybenzoic acid	0.518127237110428	0.188376528215791
Homoproline	3,5-Dihydroxybenzoic acid	0.17025377665386	0.686889319651148
Valine	3,5-Dihydroxybenzoic acid	0.29462866597036	0.478708147775804
L-glutamic acid	3,5-Dihydroxybenzoic acid	-0.181991	0.666226493769457
Proline	3,5-Dihydroxybenzoic acid	0.543027215098317	0.164276057285836
L-tyrosine	3,5-Dihydroxybenzoic acid	0.310857764814465	0.453601885420069
L-norleucine	3,5-Dihydroxybenzoic acid	0.0252055161543856	0.952759670294444
D-(+)-tryptophan	3,5-Dihydroxybenzoic acid	0.405707699242202	0.318649882034813
N-Acetyl-L-phenylalanine	3,5-Dihydroxybenzoic acid	-0.0217272	0.95927432152546
L-leucine	3,5-Dihydroxybenzoic acid	-0.0678645	0.873144225226938
L-arginine	3,5-Dihydroxybenzoic acid	-0.236492	0.572833686869299
Asparagine	3,5-Dihydroxybenzoic acid	0.083786761718018	0.843633525315272
L-pyroglutamic acid	3,5-Dihydroxybenzoic acid	0.361461698015584	0.378978699820723
N-acetylornithine	3,5-Dihydroxybenzoic acid	-0.708402	0.0492201438714614
L-threonine	3,5-Dihydroxybenzoic acid	0.136265283984708	0.74764773050868
L-alanine	3,5-Dihydroxybenzoic acid	-0.315991	0.445775794692483
L-aspartic acid	3,5-Dihydroxybenzoic acid	0.723276438299412	0.0425896500173856
L-serine	3,5-Dihydroxybenzoic acid	0.121730427043232	0.774000222625773
Catechin gallate	3,5-Dihydroxybenzoic acid	0.25380648653336	0.544154933241452
Epigallocatechin gallate	3,5-Dihydroxybenzoic acid	-0.0272881	0.94886026058471
Epigallocatechin	3,5-Dihydroxybenzoic acid	0.324256807655134	0.433290700801258
Epitheaflagallin 3-O-gallate	3,5-Dihydroxybenzoic acid	-0.688163	0.0591850335508517
Theaflavine-3,3-digallate	3,5-Dihydroxybenzoic acid	-0.754391	0.0305522580489296
Kaempferol-7-O-glucoside	3,5-Dihydroxybenzoic acid	0.119366719173904	0.77830429697142
Kaempferol	3,5-Dihydroxybenzoic acid	0.0717977687114554	0.865841107860689
Kaempferol 3-O-sophoroside 7-O-rhamnoside	3,5-Dihydroxybenzoic acid	0.290904559441047	0.484545128242278
Dihydromyricetin	3,5-Dihydroxybenzoic acid	0.629243695000768	0.094608989465027
Dihydrokaempferol	3,5-Dihydroxybenzoic acid	0.106153849729438	0.802451738758691
Kaempferol-3-O-rutinoside	3,5-Dihydroxybenzoic acid	0.163830698545677	0.698269802483646
Kaempferol-3-O-sophoroside-7-O-glucoside	3,5-Dihydroxybenzoic acid	0.445498964808183	0.268631202050598
Astragalin	3,5-Dihydroxybenzoic acid	0.0205627441658808	0.961455721400465
Quercetin	3,5-Dihydroxybenzoic acid	0.189022052481858	0.653935203651408
Naringenin chalcone	3,5-Dihydroxybenzoic acid	-0.284255	0.49503596486497
Rutin	3,5-Dihydroxybenzoic acid	0.442275361131297	0.272528241377733
Isoquercetin	3,5-Dihydroxybenzoic acid	0.293540990961726	0.480410035356367
Myricetin	3,5-Dihydroxybenzoic acid	0.0525225084177485	0.901701258483192
Quercetin-3-O-rutinoside-7-O-rhamnoside	3,5-Dihydroxybenzoic acid	0.19865806884659	0.637200150934743
Kaempferol 3-glucorhamnoside	3,5-Dihydroxybenzoic acid	0.100524402879466	0.812782663651431
Luteolin	3,5-Dihydroxybenzoic acid	0.339518241365699	0.410632959377448
Kaempferol-3-O-(6'-galloyl)galactoside	3,5-Dihydroxybenzoic acid	-0.0338631	0.936555274551624
Myricetin-3-O-galactoside	3,5-Dihydroxybenzoic acid	0.24947380027184	0.551282432702389
Kaempferol 3- (2'-p-coumaryl-alpha-L-arabinopyranoside)	3,5-Dihydroxybenzoic acid	0.402656335414567	0.322654571100828
Luteolin 7-xyloside	3,5-Dihydroxybenzoic acid	0.500635275312622	0.20636180067564
Naringenin	3,5-Dihydroxybenzoic acid	0.228881513030023	0.585599559523252
Kaempferol-3-O-(6'-trans-P-coumaroyl-2'-glucosyl)rhamnoside	3,5-Dihydroxybenzoic acid	0.219065007045668	0.602204941581504
Kaempferol-3-O-glucoside-7-O-rhamnoside	3,5-Dihydroxybenzoic acid	0.178349019695405	0.672619159967666
Quercetin-7-O-glucoside	3,5-Dihydroxybenzoic acid	0.0114157433859946	0.978597340691697
Adenine	3,5-Dihydroxybenzoic acid	0.29063402403564	0.484970234687511
Adenosine	3,5-Dihydroxybenzoic acid	0.489243871622912	0.218537897877093
5'-Methylthioadenosine	3,5-Dihydroxybenzoic acid	-0.723417	0.0425296882938017
Guanine	3,5-Dihydroxybenzoic acid	-0.270744	0.51661769366439
7-Methylxanthine	3,5-Dihydroxybenzoic acid	-0.607154	0.110419406682415
Malic acid	3,5-Dihydroxybenzoic acid	-0.0410927	0.923037858071904
Methylmalonic acid	3,5-Dihydroxybenzoic acid	0.561167491684522	0.147838164833487
5'-Glucosyloxyjasmanic acid	3,5-Dihydroxybenzoic acid	-0.335797	0.416109463844987
Fumaric acid	3,5-Dihydroxybenzoic acid	-0.0649	0.878653783413014
Theobromine	D-(-)-quinic acid	0.373024174679246	0.362752761376918
Phenethylamine	D-(-)-quinic acid	0.569402187836953	0.140689173958577
trans-Cinnamate	D-(-)-quinic acid	-0.266409	0.523614476321304
Ellagic acid	D-(-)-quinic acid	-0.0323756	0.939338075366054
Shikimic acid	D-(-)-quinic acid	0.252093005187215	0.546969732301277
Gentisic acid	D-(-)-quinic acid	0.281030962307824	0.500153807734802
Gallic acid	D-(-)-quinic acid	0.37423155562045	0.361076859650776
p-Coumaric acid	D-(-)-quinic acid	0.435254756987391	0.281111310568996
Isoleucine	D-(-)-quinic acid	-0.0391885	0.9265967878234
L-phenylalanine	D-(-)-quinic acid	0.0352985885748512	0.933870102998017
Homoproline	D-(-)-quinic acid	0.358732516797234	0.382854855324052
Valine	D-(-)-quinic acid	-0.154525	0.714844478373003
L-glutamic acid	D-(-)-quinic acid	-0.86328	0.00575187325358313
Proline	D-(-)-quinic acid	-0.111053	0.793482038375389
L-tyrosine	D-(-)-quinic acid	0.00890858204766255	0.98329729240249
L-norleucine	D-(-)-quinic acid	0.100607573587326	0.812629856930487
D-(+)-tryptophan	D-(-)-quinic acid	-0.376673	0.357698939303587
N-Acetyl-L-phenylalanine	D-(-)-quinic acid	0.500022476649407	0.207007544869269
L-leucine	D-(-)-quinic acid	-0.162229	0.701115828766825
L-arginine	D-(-)-quinic acid	-0.419258	0.30115300727671
L-pyroglutamic acid	D-(-)-quinic acid	-0.414549	0.307180810814392
N-acetylornithine	D-(-)-quinic acid	-0.389596	0.340060547694668
L-threonine	D-(-)-quinic acid	-0.388325	0.341776334028244
L-alanine	D-(-)-quinic acid	-0.802925	0.0164185298855395
L-aspartic acid	D-(-)-quinic acid	0.0303584278309297	0.943112912351401
L-serine	D-(-)-quinic acid	-0.230316	0.583186140429826
Epigallocatechin gallate	D-(-)-quinic acid	0.361054940155272	0.379555292101661
Epigallocatechin	D-(-)-quinic acid	0.457976967148504	0.253809698874967
Epitheaflagallin 3-O-gallate	D-(-)-quinic acid	0.129768165448741	0.759402473677366
Theaflavine-3,3-digallate	D-(-)-quinic acid	0.0821602664416254	0.8466413555298
Kaempferol-7-O-glucoside	D-(-)-quinic acid	-0.187092	0.657301907508714
Kaempferol	D-(-)-quinic acid	0.0475606699161159	0.910958131473301
Kaempferol 3-O-sophoroside 7-O-rhamnoside	D-(-)-quinic acid	-0.0929532	0.826714108155131
Dihydromyricetin	D-(-)-quinic acid	0.0703671012038983	0.868496569201329
Dihydrokaempferol	D-(-)-quinic acid	0.0993447069458318	0.81495063293135
Kaempferol-3-O-rutinoside	D-(-)-quinic acid	-0.0312643	0.941417676695423
Kaempferol-3-O-sophoroside-7-O-glucoside	D-(-)-quinic acid	-0.163914	0.698121766001781
Quercetin	D-(-)-quinic acid	0.735935694699017	0.0373977130034421
Naringenin chalcone	D-(-)-quinic acid	0.0510316060153729	0.904481731153554
Rutin	D-(-)-quinic acid	0.0736640268539007	0.862378798308406
Isoquercetin	D-(-)-quinic acid	-0.240271	0.566530243661173
Myricetin	D-(-)-quinic acid	0.279046403912475	0.503314115744591
Quercetin-3-O-rutinoside-7-O-rhamnoside	D-(-)-quinic acid	-0.179634	0.670362582303863
Kaempferol 3-glucorhamnoside	D-(-)-quinic acid	-0.113947	0.78819174118974
Luteolin	D-(-)-quinic acid	0.381410833955352	0.351184604539094
Kaempferol-3-O-(6'-galloyl)galactoside	D-(-)-quinic acid	-0.267743	0.521457207723651
Myricetin-3-O-galactoside	D-(-)-quinic acid	0.590397200378016	0.123347816940266
Kaempferol 3- (2'-p-coumaryl-alpha-L-arabinopyranoside)	D-(-)-quinic acid	-0.59656	0.118498653256889
Luteolin 7-xyloside	D-(-)-quinic acid	-0.131047	0.757085006715715
Naringenin	D-(-)-quinic acid	0.26095005916019	0.5324766084899
Kaempferol-3-O-(6'-trans-P-coumaroyl-2'-glucosyl)rhamnoside	D-(-)-quinic acid	-0.000146526	0.999725263832141
Kaempferol-3-O-glucoside-7-O-rhamnoside	D-(-)-quinic acid	0.132707649341523	0.754079168458565
Quercetin-7-O-glucoside	D-(-)-quinic acid	-0.188492	0.654859448174901
Guanine	D-(-)-quinic acid	0.454623685651749	0.257751464842263
Malic acid	D-(-)-quinic acid	-0.685679	0.0604841961579581
Methylmalonic acid	D-(-)-quinic acid	0.0529796378288892	0.900848904390917
Fumaric acid	D-(-)-quinic acid	-0.693593	0.0564034492740988
Theobromine	Ellagic acid	-0.161923	0.701659007941669
Phenethylamine	Ellagic acid	0.0272986866527943	0.94884038619172
trans-Cinnamate	Ellagic acid	0.503666000115051	0.20318368010758
Shikimic acid	Ellagic acid	0.337148823911735	0.414116729460874
Gentisic acid	Ellagic acid	-0.375052	0.359940329037689
Gallic acid	Ellagic acid	0.0156489761234839	0.970662959772613
p-Coumaric acid	Ellagic acid	0.390196803885741	0.339250098536878
Isoleucine	Ellagic acid	-0.016795	0.968515348231494
L-phenylalanine	Ellagic acid	-0.123222	0.771286785218159
Homoproline	Ellagic acid	-0.336051	0.415734637195901
Valine	Ellagic acid	-0.236723	0.572447727335951
L-glutamic acid	Ellagic acid	0.237528538940677	0.571102094999239
Proline	Ellagic acid	0.0183636212766079	0.965575950108078
L-tyrosine	Ellagic acid	-0.395955	0.331532767436616
L-norleucine	Ellagic acid	0.538984907625094	0.168067922775343
N-Acetyl-L-phenylalanine	Ellagic acid	-0.115381	0.785573548598192
L-leucine	Ellagic acid	0.371641399111914	0.364676431614819
L-arginine	Ellagic acid	-0.422724	0.296753640165877
L-pyroglutamic acid	Ellagic acid	0.0664650986291842	0.875744474713855
N-acetylornithine	Ellagic acid	-0.0794414	0.851672937085697
L-threonine	Ellagic acid	0.0221570484365993	0.958469129261344
L-alanine	Ellagic acid	0.224639833363037	0.592755809025515
L-aspartic acid	Ellagic acid	-0.149042	0.724656529680355
L-serine	Ellagic acid	-0.193426	0.646271501932345
Epigallocatechin gallate	Ellagic acid	0.655540090788167	0.0775991452500377
Epigallocatechin	Ellagic acid	0.649294458283781	0.081462244718081
Epitheaflagallin 3-O-gallate	Ellagic acid	0.179291310877343	0.670963550115814
Theaflavine-3,3-digallate	Ellagic acid	-0.127302	0.763874473590708
Kaempferol-7-O-glucoside	Ellagic acid	-0.0437857	0.91800677387569
Kaempferol	Ellagic acid	-0.00755078	0.985842827649835
Kaempferol 3-O-sophoroside 7-O-rhamnoside	Ellagic acid	-0.0494344	0.907461424880911
Kaempferol-3-O-rutinoside	Ellagic acid	-0.0975215	0.818303312110218
Kaempferol-3-O-sophoroside-7-O-glucoside	Ellagic acid	-0.396681	0.330565514331087
Quercetin	Ellagic acid	-0.0441835	0.917263608738439
Naringenin chalcone	Ellagic acid	-0.0434889	0.918561006181282
Rutin	Ellagic acid	-0.646019	0.0835322936158449
Isoquercetin	Ellagic acid	0.0958751577035832	0.821332652546588
Myricetin	Ellagic acid	-0.233125	0.578470315695672
Quercetin-3-O-rutinoside-7-O-rhamnoside	Ellagic acid	-0.0905324	0.83117702031874
Kaempferol 3-glucorhamnoside	Ellagic acid	-0.226713	0.589253870373844
Luteolin	Ellagic acid	-0.175013	0.678490272326965
Kaempferol-3-O-(6'-galloyl)galactoside	Ellagic acid	-0.160829	0.703605394520508
Myricetin-3-O-galactoside	Ellagic acid	-0.0394077	0.926187046178041
Kaempferol 3- (2'-p-coumaryl-alpha-L-arabinopyranoside)	Ellagic acid	0.556034074335972	0.152393711349967
Luteolin 7-xyloside	Ellagic acid	0.0105986279483377	0.980129060738677
Naringenin	Ellagic acid	-0.558336	0.150341750278109
Kaempferol-3-O-(6'-trans-P-coumaroyl-2'-glucosyl)rhamnoside	Ellagic acid	0.253701367068508	0.544327466626392
Kaempferol-3-O-glucoside-7-O-rhamnoside	Ellagic acid	0.168510701886235	0.689972738255448
Quercetin-7-O-glucoside	Ellagic acid	-0.407589	0.316192251376792
Guanine	Ellagic acid	0.315887166487347	0.445932964660555
Malic acid	Ellagic acid	0.162602376405739	0.700451832692908
Methylmalonic acid	Ellagic acid	0.216901774295888	0.605884696440618
Fumaric acid	Ellagic acid	-0.560905	0.148069281421665
Theobromine	Shikimic acid	-0.236994	0.571994278001248
trans-Cinnamate	Shikimic acid	-0.331637	0.422269411737372
Valine	Shikimic acid	0.46852022099914	0.241615482371175
Theaflavine-3,3-digallate	Shikimic acid	-0.576911	0.134341018777816
Theobromine	Gentisic acid	-0.0792788	0.851973857649902
Phenethylamine	Gentisic acid	0.785878398953062	0.0207701013410456
trans-Cinnamate	Gentisic acid	-0.27896	0.503451183174926
Shikimic acid	Gentisic acid	0.194874860179155	0.643755005550323
p-Coumaric acid	Gentisic acid	0.0461903622747585	0.913516178671588
Isoleucine	Gentisic acid	-0.695422	0.0554846260576841
L-phenylalanine	Gentisic acid	-0.316303	0.445301877315946
Homoproline	Gentisic acid	0.0318911977253146	0.940244535512795
Valine	Gentisic acid	-0.153661	0.716388548620991
L-glutamic acid	Gentisic acid	-0.314619	0.447862386301801
Proline	Gentisic acid	-0.541676	0.165538645399124
L-tyrosine	Gentisic acid	0.00313134843535867	0.994128760063521
L-norleucine	Gentisic acid	-0.604692	0.112267883917256
N-Acetyl-L-phenylalanine	Gentisic acid	-0.136683	0.746893625917145
L-leucine	Gentisic acid	-0.761553	0.0281212583998924
L-arginine	Gentisic acid	-0.569057	0.140985188470364
L-pyroglutamic acid	Gentisic acid	-0.641608	0.086367264327972
N-acetylornithine	Gentisic acid	-0.145214	0.731527092810224
L-threonine	Gentisic acid	-0.545077	0.16237080004488
L-alanine	Gentisic acid	-0.420498	0.299576426086645
L-aspartic acid	Gentisic acid	-0.303903	0.464293888740911
L-serine	Gentisic acid	-0.399194	0.327227785187972
Theaflavine-3,3-digallate	Gentisic acid	-0.0156631	0.970636442467059
Kaempferol-7-O-glucoside	Gentisic acid	0.216727897313524	0.606180784750394
Kaempferol	Gentisic acid	-0.06114	0.885647841312189
Kaempferol 3-O-sophoroside 7-O-rhamnoside	Gentisic acid	-0.22203	0.597173683169227
Kaempferol-3-O-rutinoside	Gentisic acid	0.30591331371309	0.461193207455466
Kaempferol-3-O-sophoroside-7-O-glucoside	Gentisic acid	-0.00206367	0.996130629975507
Quercetin	Gentisic acid	0.557183180349076	0.15136736321255
Naringenin chalcone	Gentisic acid	-0.0986275	0.816269206657639
Rutin	Gentisic acid	0.216294871180681	0.60691837149216
Isoquercetin	Gentisic acid	-0.0718954	0.865659905375805
Myricetin	Gentisic acid	0.0910541112192707	0.830214839483191
Quercetin-3-O-rutinoside-7-O-rhamnoside	Gentisic acid	-0.0757434	0.858523294574374
Kaempferol 3-glucorhamnoside	Gentisic acid	0.478574103336594	0.230271171616734
Luteolin	Gentisic acid	0.544498076419607	0.162907964034786
Kaempferol-3-O-(6'-galloyl)galactoside	Gentisic acid	-0.302301	0.466771398656198
Myricetin-3-O-galactoside	Gentisic acid	0.617078614626905	0.103143047434646
Kaempferol 3- (2'-p-coumaryl-alpha-L-arabinopyranoside)	Gentisic acid	-0.55946	0.149344722229698
Luteolin 7-xyloside	Gentisic acid	-0.175358	0.677882061615622
Naringenin	Gentisic acid	-0.152985	0.717596877347844
Kaempferol-3-O-(6'-trans-P-coumaroyl-2'-glucosyl)rhamnoside	Gentisic acid	-0.305782	0.461394808504914
Kaempferol-3-O-glucoside-7-O-rhamnoside	Gentisic acid	0.315148620074095	0.447055750042216
Quercetin-7-O-glucoside	Gentisic acid	0.326678822626702	0.429660576805812
Guanine	Gentisic acid	0.282715236390309	0.497477683248461
Malic acid	Gentisic acid	0.00539459700677817	0.989885326850351
Methylmalonic acid	Gentisic acid	0.363917647839424	0.37550560810186
Caffeine	3-Aminosalicylic acid	-0.0620464	0.883961211231545
Theobromine	3-Aminosalicylic acid	-0.421052	0.298872885467495
Acefylline	3-Aminosalicylic acid	0.789045374795984	0.0199130682871092
Phenethylamine	3-Aminosalicylic acid	-0.187944	0.655814951958151
trans-Cinnamate	3-Aminosalicylic acid	0.460660329799421	0.250677398651625
4-p-Coumaroylquinic acid	3-Aminosalicylic acid	-0.168485	0.690018003411379
3,5-Dihydroxybenzoic acid	3-Aminosalicylic acid	0.333640129943763	0.41929867752928
D-(-)-quinic acid	3-Aminosalicylic acid	-0.372777	0.363095600222022
Ellagic acid	3-Aminosalicylic acid	0.0707413954270928	0.867801737158477
Shikimic acid	3-Aminosalicylic acid	-0.211473	0.615151146999613
Gentisic acid	3-Aminosalicylic acid	-0.23415	0.576751650559119
Gallic acid	3-Aminosalicylic acid	-0.596731	0.118366325607272
p-Coumaric acid	3-Aminosalicylic acid	0.473417420170402	0.236054934904437
Isoleucine	3-Aminosalicylic acid	0.306768555790515	0.459876481216875
L-phenylalanine	3-Aminosalicylic acid	-0.0628095	0.882541543439309
Homoproline	3-Aminosalicylic acid	-0.0860185	0.839509142620622
Valine	3-Aminosalicylic acid	-0.13801	0.744499025167109
L-glutamic acid	3-Aminosalicylic acid	0.0735451746614703	0.862599238091714
Proline	3-Aminosalicylic acid	0.831117136263674	0.0105682073935814
L-tyrosine	3-Aminosalicylic acid	-0.00749906	0.985939785752099
L-norleucine	3-Aminosalicylic acid	-0.138467	0.74367391289076
D-(+)-tryptophan	3-Aminosalicylic acid	0.727239137382102	0.040920274403894
N-Acetyl-L-phenylalanine	3-Aminosalicylic acid	-0.205259	0.625811976525638
L-leucine	3-Aminosalicylic acid	0.29912662130495	0.471695614480947
L-arginine	3-Aminosalicylic acid	0.278699800993114	0.503866844140539
Asparagine	3-Aminosalicylic acid	-0.22503	0.592096799511196
L-pyroglutamic acid	3-Aminosalicylic acid	0.802491089003358	0.0165213495034711
N-acetylornithine	3-Aminosalicylic acid	0.0462217132208928	0.913457646382918
L-threonine	3-Aminosalicylic acid	-0.156358	0.71157225145237
L-alanine	3-Aminosalicylic acid	-0.075276	0.859389711680332
L-aspartic acid	3-Aminosalicylic acid	0.113599273779284	0.788826736547913
L-serine	3-Aminosalicylic acid	-0.0978115	0.817769881896356
Catechin gallate	3-Aminosalicylic acid	-0.0312517	0.941441135563401
Epigallocatechin gallate	3-Aminosalicylic acid	-0.302102	0.467079040795498
Epigallocatechin	3-Aminosalicylic acid	0.244702876195863	0.559168940460502
Epitheaflagallin 3-O-gallate	3-Aminosalicylic acid	-0.471004	0.23878718314335
Theaflavine-3,3-digallate	3-Aminosalicylic acid	-0.349311	0.39636924960148
Kaempferol-7-O-glucoside	3-Aminosalicylic acid	0.842798908576673	0.00860290845551059
Kaempferol	3-Aminosalicylic acid	0.52706718839943	0.179519777771337
Kaempferol 3-O-sophoroside 7-O-rhamnoside	3-Aminosalicylic acid	0.913127182226742	0.00153411213503661
Dihydromyricetin	3-Aminosalicylic acid	0.81564136958177	0.0135788809919481
Dihydrokaempferol	3-Aminosalicylic acid	0.43181236392981	0.285367542263758
Kaempferol-3-O-rutinoside	3-Aminosalicylic acid	-0.48282	0.225564277084237
Kaempferol-3-O-sophoroside-7-O-glucoside	3-Aminosalicylic acid	0.133993591447771	0.751753016908732
Astragalin	3-Aminosalicylic acid	-0.186483	0.658366625930538
Quercetin	3-Aminosalicylic acid	-0.413952	0.307948530807325
Naringenin chalcone	3-Aminosalicylic acid	-0.0197625	0.962954905605679
Rutin	3-Aminosalicylic acid	0.236228777874947	0.573273326205157
Isoquercetin	3-Aminosalicylic acid	0.060416953339634	0.886993578691384
Myricetin	3-Aminosalicylic acid	0.245874125242177	0.557229161162087
Quercetin-3-O-rutinoside-7-O-rhamnoside	3-Aminosalicylic acid	0.909717441355236	0.001717397772119
Kaempferol 3-glucorhamnoside	3-Aminosalicylic acid	-0.113879	0.788315097607985
Luteolin	3-Aminosalicylic acid	-0.360866	0.379823201896474
Kaempferol-3-O-(6'-galloyl)galactoside	3-Aminosalicylic acid	-0.374778	0.360319352223959
Myricetin-3-O-galactoside	3-Aminosalicylic acid	-0.422631	0.296871726182903
Kaempferol 3- (2'-p-coumaryl-alpha-L-arabinopyranoside)	3-Aminosalicylic acid	0.639729182313384	0.0875917846023963
Luteolin 7-xyloside	3-Aminosalicylic acid	0.950656554095814	0.000289344996417334
Naringenin	3-Aminosalicylic acid	0.221904223565704	0.597386426359428
Kaempferol-3-O-(6'-trans-P-coumaroyl-2'-glucosyl)rhamnoside	3-Aminosalicylic acid	-0.144746	0.732367770107988
Kaempferol-3-O-glucoside-7-O-rhamnoside	3-Aminosalicylic acid	-0.520704	0.185800726766087
Quercetin-7-O-glucoside	3-Aminosalicylic acid	-0.410751	0.312082746174645
Adenine	3-Aminosalicylic acid	0.591232588962952	0.122684121636245
Adenosine	3-Aminosalicylic acid	-0.0912435	0.829865695365764
5'-Methylthioadenosine	3-Aminosalicylic acid	-0.358893	0.382626107079564
Guanine	3-Aminosalicylic acid	-0.64251	0.0857829993089354
7-Methylxanthine	3-Aminosalicylic acid	-0.264329	0.526984425635608
Malic acid	3-Aminosalicylic acid	0.193153007353261	0.646745003921421
Methylmalonic acid	3-Aminosalicylic acid	0.369609179446663	0.367511919156253
5'-Glucosyloxyjasmanic acid	3-Aminosalicylic acid	-0.157817	0.708968817111402
Fumaric acid	3-Aminosalicylic acid	0.333848974000332	0.418989469862812
Theobromine	Gallic acid	0.820457885875399	0.012590630286233
Phenethylamine	Gallic acid	0.311760341241062	0.452221678900625
trans-Cinnamate	Gallic acid	-0.354722	0.388582539883718
Shikimic acid	Gallic acid	-0.236112	0.573469290067687
Gentisic acid	Gallic acid	0.210606353452221	0.616634525121533
p-Coumaric acid	Gallic acid	-0.456983	0.25497457609228
Isoleucine	Gallic acid	-0.550255	0.157613512215351
L-phenylalanine	Gallic acid	-0.367635	0.370276452167786
Homoproline	Gallic acid	0.0918494925723794	0.828748340726843
Valine	Gallic acid	-0.333012	0.420229641048465
L-glutamic acid	Gallic acid	-0.381999	0.350379296518924
Proline	Gallic acid	-0.545181	0.162274873995172
L-tyrosine	Gallic acid	-0.303018	0.465662150515947
L-norleucine	Gallic acid	0.197173082243524	0.639770642863058
N-Acetyl-L-phenylalanine	Gallic acid	0.421243643450274	0.298629365363344
L-leucine	Gallic acid	0.113079002716873	0.789777343429691
L-arginine	Gallic acid	-0.0156495	0.970661900884423
L-pyroglutamic acid	Gallic acid	-0.586354	0.126588442705322
N-acetylornithine	Gallic acid	0.387460488822737	0.34294659482183
L-threonine	Gallic acid	-0.285117	0.493671234683536
L-alanine	Gallic acid	-0.149236	0.724308797064211
L-aspartic acid	Gallic acid	-0.63399	0.0913942078461702
L-serine	Gallic acid	-0.144436	0.732925907075619
Theaflavine-3,3-digallate	Gallic acid	0.808604736806652	0.015108272856513
Kaempferol-7-O-glucoside	Gallic acid	-0.375828	0.358866510634538
Kaempferol	Gallic acid	-0.128946	0.760892214114607
Kaempferol 3-O-sophoroside 7-O-rhamnoside	Gallic acid	-0.360749	0.379989155720127
Kaempferol-3-O-rutinoside	Gallic acid	-0.314331	0.448300065562225
Kaempferol-3-O-sophoroside-7-O-glucoside	Gallic acid	-0.577218	0.134085045662765
Quercetin	Gallic acid	0.270021561652857	0.51778091789016
Naringenin chalcone	Gallic acid	0.471970191940835	0.23769133267988
Rutin	Gallic acid	-0.511016	0.195583999645832
Isoquercetin	Gallic acid	-0.363327	0.376340121223535
Myricetin	Gallic acid	0.12323858380926	0.771256640948665
Quercetin-3-O-rutinoside-7-O-rhamnoside	Gallic acid	-0.374751	0.360357540121345
Kaempferol 3-glucorhamnoside	Gallic acid	-0.421149	0.298749340108976
Luteolin	Gallic acid	-0.128133	0.762367977853793
Kaempferol-3-O-(6'-galloyl)galactoside	Gallic acid	-0.198677	0.637167154864264
Myricetin-3-O-galactoside	Gallic acid	0.106431927246966	0.801942058499301
Kaempferol 3- (2'-p-coumaryl-alpha-L-arabinopyranoside)	Gallic acid	-0.688269	0.0591301861114373
Luteolin 7-xyloside	Gallic acid	-0.592377	0.121778147705869
Naringenin	Gallic acid	-0.0330908	0.937999997357626
Kaempferol-3-O-(6'-trans-P-coumaroyl-2'-glucosyl)rhamnoside	Gallic acid	-0.234705	0.575821776707779
Kaempferol-3-O-glucoside-7-O-rhamnoside	Gallic acid	-0.172615	0.682717645294959
Quercetin-7-O-glucoside	Gallic acid	-0.23757	0.571032726727056
Guanine	Gallic acid	0.672924339431167	0.0674205986566128
Malic acid	Gallic acid	-0.53269	0.174066244888279
Methylmalonic acid	Gallic acid	-0.565256	0.144264655033295
Theobromine	p-Coumaric acid	-0.479404	0.229347569919602
Phenethylamine	p-Coumaric acid	0.417303543595436	0.303647971492569
trans-Cinnamate	p-Coumaric acid	0.473994428566571	0.235404113222224
Shikimic acid	p-Coumaric acid	0.335080100409062	0.417168677997122
Valine	p-Coumaric acid	-0.208986	0.61941056375121
Proline	p-Coumaric acid	0.497390066315473	0.209793487862584
Theaflavine-3,3-digallate	p-Coumaric acid	-0.577113	0.134172261516473
Quercetin	p-Coumaric acid	0.3923279947781	0.336383929975421
Rutin	p-Coumaric acid	0.207112949106489	0.622625646549797
Quercetin-3-O-rutinoside-7-O-rhamnoside	p-Coumaric acid	0.402266160897394	0.323168347388907
Quercetin-7-O-glucoside	p-Coumaric acid	-0.359167	0.382236051200858
Theobromine	Isoleucine	-0.312812	0.450615301512783
Phenethylamine	Isoleucine	-0.472552	0.237033248625681
trans-Cinnamate	Isoleucine	0.447737439169009	0.265941459211605
Shikimic acid	Isoleucine	-0.270499	0.517010924569078
p-Coumaric acid	Isoleucine	0.285062103218709	0.493758006638988
L-phenylalanine	Isoleucine	0.453865613153001	0.258646794441174
Valine	Isoleucine	0.186578244920587	0.658199824471686
L-glutamic acid	Isoleucine	-0.0119323	0.977629105033331
Proline	Isoleucine	0.730056896083387	0.0397577936680678
L-tyrosine	Isoleucine	-0.0314994	0.940977752627591
L-norleucine	Isoleucine	0.457330593871564	0.254567136105267
N-Acetyl-L-phenylalanine	Isoleucine	-0.115735	0.784927192575105
L-leucine	Isoleucine	0.482016104070763	0.226451535363368
L-arginine	Isoleucine	0.49522158587598	0.212103058308667
L-pyroglutamic acid	Isoleucine	0.753636273761156	0.0308157101204188
N-acetylornithine	Isoleucine	-0.0192954	0.963830051436334
L-threonine	Isoleucine	0.226464728155327	0.589673424807432
L-alanine	Isoleucine	-0.00194073	0.996361131848158
L-aspartic acid	Isoleucine	0.463718400287028	0.24713159744048
L-serine	Isoleucine	0.317789405085071	0.443046422107807
Theaflavine-3,3-digallate	Isoleucine	-0.33322	0.419920885701273
Kaempferol-7-O-glucoside	Isoleucine	-0.0713567	0.866659701642312
Kaempferol	Isoleucine	0.254609702673886	0.542837258607914
Kaempferol 3-O-sophoroside 7-O-rhamnoside	Isoleucine	0.315928094096662	0.445870777897395
Kaempferol-3-O-rutinoside	Isoleucine	0.093666913847631	0.82539906506464
Kaempferol-3-O-sophoroside-7-O-glucoside	Isoleucine	0.205163968372537	0.625976
Quercetin	Isoleucine	-0.102353	0.809423795128601
Naringenin chalcone	Isoleucine	-0.336897	0.414488271812918
Rutin	Isoleucine	0.422849980288832	0.296594897303073
Isoquercetin	Isoleucine	-0.0150063	0.971867388533606
Myricetin	Isoleucine	-0.288238	0.488742292614948
Quercetin-3-O-rutinoside-7-O-rhamnoside	Isoleucine	0.117202295005147	0.782249822638526
Kaempferol 3-glucorhamnoside	Isoleucine	0.0345435960651622	0.935282263298789
Luteolin	Isoleucine	-0.208886	0.619582989012183
Kaempferol-3-O-(6'-galloyl)galactoside	Isoleucine	0.515231587452875	0.191293990403103
Myricetin-3-O-galactoside	Isoleucine	-0.198157	0.638067006291828
Kaempferol 3- (2'-p-coumaryl-alpha-L-arabinopyranoside)	Isoleucine	0.37119486113918	0.365298621764496
Luteolin 7-xyloside	Isoleucine	0.419339398552667	0.301049826893116
Naringenin	Isoleucine	0.175736946590063	0.677214578520013
Kaempferol-3-O-(6'-trans-P-coumaroyl-2'-glucosyl)rhamnoside	Isoleucine	0.286048301470353	0.492198151550291
Kaempferol-3-O-glucoside-7-O-rhamnoside	Isoleucine	0.0211734687549227	0.960311609988849
Quercetin-7-O-glucoside	Isoleucine	-0.140935	0.739225970357687
Malic acid	Isoleucine	0.178682	0.672033997206398
Methylmalonic acid	Isoleucine	-0.178335	0.672643278465449
Theobromine	L-phenylalanine	-0.249223	0.551696836802275
Phenethylamine	L-phenylalanine	-0.523716	0.182813287650517
trans-Cinnamate	L-phenylalanine	-0.183685	0.663259000196225
Shikimic acid	L-phenylalanine	0.388980848387944	0.340890448254389
p-Coumaric acid	L-phenylalanine	0.0319869750228857	0.940065319279208
Valine	L-phenylalanine	0.924753154275405	0.00100592917847337
Proline	L-phenylalanine	0.181731269400728	0.666681916123608
L-tyrosine	L-phenylalanine	0.622617426078258	0.0992049922369971
N-Acetyl-L-phenylalanine	L-phenylalanine	-0.241268	0.56487195423266
L-pyroglutamic acid	L-phenylalanine	0.106219739240822	0.802330966265584
N-acetylornithine	L-phenylalanine	-0.652578	0.0794178403048216
L-threonine	L-phenylalanine	0.59314637371307	0.121171254663158
L-serine	L-phenylalanine	0.894237835745138	0.00272790774362337
Theaflavine-3,3-digallate	L-phenylalanine	-0.627379	0.0958896622140161
Quercetin	L-phenylalanine	0.0593192516285035	0.88903704153938
Naringenin chalcone	L-phenylalanine	0.314304507157441	0.448340446254367
Rutin	L-phenylalanine	0.569689139227945	0.140443583386132
Myricetin	L-phenylalanine	-0.21327	0.61207870438021
Quercetin-3-O-rutinoside-7-O-rhamnoside	L-phenylalanine	-0.306155	0.46082048819652
Luteolin	L-phenylalanine	0.566025253146944	0.143597213420632
Myricetin-3-O-galactoside	L-phenylalanine	0.282281849136082	0.498165759755672
Luteolin 7-xyloside	L-phenylalanine	0.0580372180274959	0.891424329080693
Naringenin	L-phenylalanine	0.296336392921285	0.476040882734313
Quercetin-7-O-glucoside	L-phenylalanine	0.589713901087589	0.123892177761425
Malic acid	L-phenylalanine	-0.0526703	0.901425764365288
Methylmalonic acid	L-phenylalanine	0.254323260157452	0.543307035032217
Theobromine	Homoproline	0.533434542267398	0.173350751568803
Phenethylamine	Homoproline	-0.195382	0.642875457303056
trans-Cinnamate	Homoproline	-0.850925	0.00738398500777855
Shikimic acid	Homoproline	0.387679552635715	0.3426499787959
p-Coumaric acid	Homoproline	-0.0857214	0.840057931214622
Isoleucine	Homoproline	-0.187163	0.657178671434226
L-phenylalanine	Homoproline	0.182314016312682	0.66566047018731
Valine	Homoproline	0.287683992030634	0.489615230657139
L-glutamic acid	Homoproline	-0.228883	0.585597667403744
Proline	Homoproline	-0.068857	0.871300700475494
L-tyrosine	Homoproline	0.784875146036905	0.0210463023931429
L-norleucine	Homoproline	-0.41376	0.308195203750662
N-Acetyl-L-phenylalanine	Homoproline	0.783322080946318	0.021478358847876
L-leucine	Homoproline	-0.23072	0.5825071664284
L-arginine	Homoproline	0.00526116899840632	0.990135490162261
L-pyroglutamic acid	Homoproline	-0.280979	0.500237110719147
N-acetylornithine	Homoproline	-0.453726	0.2588119057403
L-threonine	Homoproline	0.394300367107566	0.333741425302293
L-alanine	Homoproline	-0.221835	0.597503550129818
L-aspartic acid	Homoproline	0.469465877764362	0.240536598593065
L-serine	Homoproline	0.137801517170362	0.744874457238802
Theaflavine-3,3-digallate	Homoproline	0.107647581371963	0.799714639716595
Kaempferol-7-O-glucoside	Homoproline	-0.0395842	0.925857033631829
Kaempferol	Homoproline	-0.177899	0.673409495338039
Kaempferol 3-O-sophoroside 7-O-rhamnoside	Homoproline	0.0807714836427988	0.849210873703478
Kaempferol-3-O-rutinoside	Homoproline	-0.346987	0.399734444397836
Kaempferol-3-O-sophoroside-7-O-glucoside	Homoproline	0.381022816520879	0.35171604328709
Quercetin	Homoproline	-0.234235	0.57660873050463
Naringenin chalcone	Homoproline	0.430987280710554	0.286392332298741
Rutin	Homoproline	-0.0173084	0.96755314661904
Isoquercetin	Homoproline	0.126411341189969	0.765491669594128
Myricetin	Homoproline	0.864838023959903	0.00556424369944834
Quercetin-3-O-rutinoside-7-O-rhamnoside	Homoproline	0.174673069027396	0.679088762150033
Kaempferol 3-glucorhamnoside	Homoproline	-0.39002	0.339488973465093
Luteolin	Homoproline	0.13819297528982	0.74416816197278
Kaempferol-3-O-(6'-galloyl)galactoside	Homoproline	-0.387949	0.342285426930411
Myricetin-3-O-galactoside	Homoproline	-0.160581	0.704046895312496
Kaempferol 3- (2'-p-coumaryl-alpha-L-arabinopyranoside)	Homoproline	-0.259936	0.534128560182499
Luteolin 7-xyloside	Homoproline	-0.0955027	0.822018306675958
Naringenin	Homoproline	0.829380821833075	0.0108824587765104
Kaempferol-3-O-(6'-trans-P-coumaroyl-2'-glucosyl)rhamnoside	Homoproline	0.0473332367976973	0.911382650726051
Kaempferol-3-O-glucoside-7-O-rhamnoside	Homoproline	-0.444413	0.269941352323075
Quercetin-7-O-glucoside	Homoproline	0.112445414429461	0.790935302431963
Malic acid	Homoproline	-0.77296	0.024502223207101
Methylmalonic acid	Homoproline	0.0991106315750518	0.815380924034261
Theobromine	L-glutamic acid	-0.399781	0.326449960697754
Phenethylamine	L-glutamic acid	-0.622453	0.0993205201325899
trans-Cinnamate	L-glutamic acid	0.0994196018169122	0.814812965309037
Shikimic acid	L-glutamic acid	0.191877337861543	0.648962872951586
p-Coumaric acid	L-glutamic acid	-0.407814	0.315899047587032
L-phenylalanine	L-glutamic acid	0.224363739035797	0.593222618003418
Valine	L-glutamic acid	0.431256394944593	0.286057883469162
Proline	L-glutamic acid	-0.148226	0.726119394251882
L-tyrosine	L-glutamic acid	0.205934690417314	0.624650443212558
L-norleucine	L-glutamic acid	-0.108648	0.7978830865276
N-Acetyl-L-phenylalanine	L-glutamic acid	-0.469895	0.240047700368819
L-leucine	L-glutamic acid	-0.0459185	0.914023729938954
L-pyroglutamic acid	L-glutamic acid	0.13306239664229	0.753437300925844
N-acetylornithine	L-glutamic acid	0.0235758189977794	0.955811716515179
L-threonine	L-glutamic acid	0.675671081791402	0.0658890639070068
L-serine	L-glutamic acid	0.39996987730913	0.326199853463298
Theaflavine-3,3-digallate	L-glutamic acid	-0.271679	0.515112121183463
Quercetin	L-glutamic acid	-0.640835	0.0868699552667847
Naringenin chalcone	L-glutamic acid	-0.0154964	0.970948971993025
Rutin	L-glutamic acid	-0.170578	0.68631641282445
Myricetin	L-glutamic acid	-0.351354	0.393422082540584
Quercetin-3-O-rutinoside-7-O-rhamnoside	L-glutamic acid	-0.173324	0.681467647353504
Luteolin	L-glutamic acid	-0.0735792	0.862536038748297
Myricetin-3-O-galactoside	L-glutamic acid	-0.378737	0.354854653787149
Luteolin 7-xyloside	L-glutamic acid	-0.152484	0.718492666350518
Naringenin	L-glutamic acid	-0.348475	0.397578177500134
Quercetin-7-O-glucoside	L-glutamic acid	0.447395966865885	0.266350902366042
Malic acid	L-glutamic acid	0.634742275273944	0.0908901980970232
Methylmalonic acid	L-glutamic acid	0.118401265061821	0.78006371543835
Theobromine	Proline	-0.274097	0.511228641409184
trans-Cinnamate	Proline	0.490748360427246	0.216908949232328
Shikimic acid	Proline	-0.351386	0.393374820063411
Valine	Proline	-0.0550261	0.897034224412036
Theaflavine-3,3-digallate	Proline	-0.296468	0.475836231903408
Quercetin	Proline	-0.265104	0.525728104583809
Rutin	Proline	0.363736056620147	0.375761917928456
Quercetin-3-O-rutinoside-7-O-rhamnoside	Proline	0.722040058745988	0.0431188040679123
Quercetin-7-O-glucoside	Proline	-0.485625	0.222481878913577
Theobromine	L-tyrosine	0.0556307892602407	0.895907276976846
Phenethylamine	L-tyrosine	-0.451547	0.261394602421024
trans-Cinnamate	L-tyrosine	-0.736809	0.0370547200565248
Shikimic acid	L-tyrosine	0.553068705741959	0.155059865379382
p-Coumaric acid	L-tyrosine	-0.136102	0.747942001322682
Valine	L-tyrosine	0.776296439354264	0.0235016177672266
Proline	L-tyrosine	-0.0411402	0.922949210461602
N-Acetyl-L-phenylalanine	L-tyrosine	0.258888366505319	0.535837608940185
N-acetylornithine	L-tyrosine	-0.683043	0.0618809372800536
Theaflavine-3,3-digallate	L-tyrosine	-0.374783	0.36031319889018
Quercetin	L-tyrosine	-0.286435	0.491587027175951
Naringenin chalcone	L-tyrosine	0.398348583505842	0.3283482573311
Rutin	L-tyrosine	0.34675673539541	0.400068768581844
Myricetin	L-tyrosine	0.490681111955918	0.216981625898607
Quercetin-3-O-rutinoside-7-O-rhamnoside	L-tyrosine	0.0241404906736893	0.954754162152131
Luteolin	L-tyrosine	0.456167864739032	0.255932505185804
Myricetin-3-O-galactoside	L-tyrosine	-0.017565	0.967072351093506
Luteolin 7-xyloside	L-tyrosine	-0.0217062	0.959313745196654
Naringenin	L-tyrosine	0.674469176422809	0.0665566648491092
Quercetin-7-O-glucoside	L-tyrosine	0.596939808435844	0.11820371516078
Malic acid	L-tyrosine	-0.350601	0.394507418519198
Methylmalonic acid	L-tyrosine	0.366621565161312	0.371698373044175
Theobromine	L-norleucine	0.169183502940586	0.688782140226212
Phenethylamine	L-norleucine	-0.063942	0.880435141499665
trans-Cinnamate	L-norleucine	0.537485261171508	0.169486579774628
Shikimic acid	L-norleucine	-0.364112	0.375231236906094
p-Coumaric acid	L-norleucine	0.0944511755624385	0.823954478567231
L-phenylalanine	L-norleucine	-0.269148	0.519189236921262
Valine	L-norleucine	-0.50228	0.204634055453228
Proline	L-norleucine	0.187515196283966	0.656563817845937
L-tyrosine	L-norleucine	-0.678058	0.064574981086434
N-Acetyl-L-phenylalanine	L-norleucine	0.156479628684678	0.711354939861453
L-pyroglutamic acid	L-norleucine	0.296732715331025	0.475422718857535
N-acetylornithine	L-norleucine	0.467089509956571	0.243252417856263
L-threonine	L-norleucine	-0.0950379	0.822874032805005
L-serine	L-norleucine	-0.261386	0.531767273288179
Theaflavine-3,3-digallate	L-norleucine	0.365447554488889	0.37334929969422
Quercetin	L-norleucine	0.000622039055734867	0.998833677071356
Naringenin chalcone	L-norleucine	-0.344664	0.403110341419176
Rutin	L-norleucine	-0.493641	0.213795192239009
Myricetin	L-norleucine	-0.338416	0.412251963241016
Quercetin-3-O-rutinoside-7-O-rhamnoside	L-norleucine	-0.178588	0.672199641062723
Luteolin	L-norleucine	-0.586505	0.126466565120888
Myricetin-3-O-galactoside	L-norleucine	-0.26475	0.526302231267233
Luteolin 7-xyloside	L-norleucine	-0.12617	0.765930117366641
Naringenin	L-norleucine	-0.358156	0.383676057686849
Quercetin-7-O-glucoside	L-norleucine	-0.617956	0.102513213575018
Malic acid	L-norleucine	0.073314598614958	0.863026918541418
Methylmalonic acid	L-norleucine	-0.5623	0.146843064460037
Theobromine	D-(+)-tryptophan	-0.230392	0.583057395360645
Phenethylamine	D-(+)-tryptophan	-0.525966	0.180598839612784
trans-Cinnamate	D-(+)-tryptophan	0.471181507989176	0.238585533101116
Ellagic acid	D-(+)-tryptophan	0.512019141241208	0.194558481434087
Shikimic acid	D-(+)-tryptophan	-0.0485432	0.909124476745353
Gentisic acid	D-(+)-tryptophan	-0.754871	0.0303853844331343
Gallic acid	D-(+)-tryptophan	-0.50662	0.200110966241518
p-Coumaric acid	D-(+)-tryptophan	0.368805964654453	0.368635345129173
Isoleucine	D-(+)-tryptophan	0.502807708048345	0.204081088060676
L-phenylalanine	D-(+)-tryptophan	0.0346453070398181	0.935092011418221
Homoproline	D-(+)-tryptophan	-0.0376288	0.92951247916696
Valine	D-(+)-tryptophan	-0.090952	0.830403121383279
L-glutamic acid	D-(+)-tryptophan	0.301401774342809	0.468164246650735
Proline	D-(+)-tryptophan	0.740820937799273	0.0355030637395441
L-tyrosine	D-(+)-tryptophan	-0.033005	0.938160601899002
L-norleucine	D-(+)-tryptophan	0.361814756438681	0.378478544311231
N-Acetyl-L-phenylalanine	D-(+)-tryptophan	0.0326446900141047	0.938834678140635
L-leucine	D-(+)-tryptophan	0.656977432410747	0.0767256087410233
L-arginine	D-(+)-tryptophan	0.292968342047519	0.481307017298758
L-pyroglutamic acid	D-(+)-tryptophan	0.78836622937048	0.0200949618077179
N-acetylornithine	D-(+)-tryptophan	0.0378339048050541	0.929129093941081
L-threonine	D-(+)-tryptophan	0.270043150767896	0.51774612641014
L-alanine	D-(+)-tryptophan	0.227237897430365	0.588369100078584
L-aspartic acid	D-(+)-tryptophan	0.233370707945831	0.578057609029809
L-serine	D-(+)-tryptophan	0.0160840821219849	0.96984754676139
Epigallocatechin gallate	D-(+)-tryptophan	-0.116784	0.783013490996442
Epigallocatechin	D-(+)-tryptophan	0.354252638310845	0.389255272637348
Epitheaflagallin 3-O-gallate	D-(+)-tryptophan	-0.213558	0.611587651066378
Theaflavine-3,3-digallate	D-(+)-tryptophan	-0.22384	0.594108985524979
Kaempferol-7-O-glucoside	D-(+)-tryptophan	0.40829903527955	0.315267525507722
Kaempferol	D-(+)-tryptophan	0.376524849836124	0.357903353855392
Kaempferol 3-O-sophoroside 7-O-rhamnoside	D-(+)-tryptophan	0.644024621884958	0.0848072305712056
Dihydromyricetin	D-(+)-tryptophan	0.62534640203316	0.097296980378928
Dihydrokaempferol	D-(+)-tryptophan	0.246817200150638	0.555669002302651
Kaempferol-3-O-rutinoside	D-(+)-tryptophan	-0.454507	0.257889001057287
Kaempferol-3-O-sophoroside-7-O-glucoside	D-(+)-tryptophan	-0.0167271	0.968642582087626
Quercetin	D-(+)-tryptophan	-0.634053	0.0913516410726799
Naringenin chalcone	D-(+)-tryptophan	-0.0361553	0.932267920037445
Rutin	D-(+)-tryptophan	-0.221125	0.598707910307475
Isoquercetin	D-(+)-tryptophan	0.062591795046391	0.882946546437283
Myricetin	D-(+)-tryptophan	0.15391514498938	0.715934498700899
Quercetin-3-O-rutinoside-7-O-rhamnoside	D-(+)-tryptophan	0.590126006742165	0.123563706300559
Kaempferol 3-glucorhamnoside	D-(+)-tryptophan	-0.331136	0.423014454580375
Luteolin	D-(+)-tryptophan	-0.572326	0.138197677125979
Kaempferol-3-O-(6'-galloyl)galactoside	D-(+)-tryptophan	-0.10317	0.807924687540893
Myricetin-3-O-galactoside	D-(+)-tryptophan	-0.656147	0.0772296375059217
Kaempferol 3- (2'-p-coumaryl-alpha-L-arabinopyranoside)	D-(+)-tryptophan	0.829943322078407	0.0107800142567701
Luteolin 7-xyloside	D-(+)-tryptophan	0.62212272425341	0.0995531510961511
Naringenin	D-(+)-tryptophan	0.106065431395911	0.802613810933083
Kaempferol-3-O-(6'-trans-P-coumaroyl-2'-glucosyl)rhamnoside	D-(+)-tryptophan	0.290778805383342	0.484742714002298
Kaempferol-3-O-glucoside-7-O-rhamnoside	D-(+)-tryptophan	-0.415895	0.305452390240112
Quercetin-7-O-glucoside	D-(+)-tryptophan	-0.52114	0.185366751161008
Guanine	D-(+)-tryptophan	-0.395178	0.33256859028457
Malic acid	D-(+)-tryptophan	0.127949947836763	0.762699354074005
Methylmalonic acid	D-(+)-tryptophan	0.126005090710723	0.76622931636058
Fumaric acid	D-(+)-tryptophan	0.132721188206056	0.754054669443485
Theobromine	N-Acetyl-L-phenylalanine	0.810613486393382	0.0146611866001407
Phenethylamine	N-Acetyl-L-phenylalanine	-0.0302646	0.943288581442442
trans-Cinnamate	N-Acetyl-L-phenylalanine	-0.601892	0.114392425748118
Shikimic acid	N-Acetyl-L-phenylalanine	0.0283950696721269	0.946787855412852
p-Coumaric acid	N-Acetyl-L-phenylalanine	-0.0948709	0.823181523381293
Valine	N-Acetyl-L-phenylalanine	-0.243665	0.560890045363768
Proline	N-Acetyl-L-phenylalanine	-0.0536757	0.899551181785614
N-acetylornithine	N-Acetyl-L-phenylalanine	-0.000363	0.999319374668898
Theaflavine-3,3-digallate	N-Acetyl-L-phenylalanine	0.565563698531897	0.14399723605952
Quercetin	N-Acetyl-L-phenylalanine	-0.171235	0.685154772200418
Naringenin chalcone	N-Acetyl-L-phenylalanine	0.24766070113661	0.554274881436946
Rutin	N-Acetyl-L-phenylalanine	-0.400994	0.324846493242132
Quercetin-3-O-rutinoside-7-O-rhamnoside	N-Acetyl-L-phenylalanine	0.142923663150118	0.735645175544374
Naringenin	N-Acetyl-L-phenylalanine	0.636080487272325	0.0899981536077417
Quercetin-7-O-glucoside	N-Acetyl-L-phenylalanine	-0.384336	0.347190333894578
Theobromine	L-leucine	0.278556646650247	0.50409520026542
Phenethylamine	L-leucine	-0.343595	0.404668543094679
trans-Cinnamate	L-leucine	0.474652587576434	0.234662880166373
Shikimic acid	L-leucine	-0.603919	0.112852625421984
p-Coumaric acid	L-leucine	0.000755378398400934	0.998583666041769
L-phenylalanine	L-leucine	-0.302759	0.466063131460746
Valine	L-leucine	-0.494121	0.213280089109981
Proline	L-leucine	0.532333905433398	0.17440881832444
L-tyrosine	L-leucine	-0.518069	0.188434508328273
L-norleucine	L-leucine	0.81410100556644	0.013904917165963
N-Acetyl-L-phenylalanine	L-leucine	0.259186422810807	0.535351235982666
L-pyroglutamic acid	L-leucine	0.632721090742447	0.0922471597523177
N-acetylornithine	L-leucine	0.622157594763474	0.0995285871691243
L-threonine	L-leucine	-0.0327842	0.938573571319913
L-serine	L-leucine	-0.160782	0.703689077194555
Theaflavine-3,3-digallate	L-leucine	0.454786718536822	0.257559116176651
Quercetin	L-leucine	-0.40959	0.313588540357796
Naringenin chalcone	L-leucine	-0.0536953	0.899514634005603
Rutin	L-leucine	-0.442401	0.272376033707212
Myricetin	L-leucine	-0.00597274	0.988801378454264
Quercetin-3-O-rutinoside-7-O-rhamnoside	L-leucine	0.298860012633568	0.472110123217215
Luteolin	L-leucine	-0.889075	0.00313460055153892
Myricetin-3-O-galactoside	L-leucine	-0.680381	0.0633114445822288
Luteolin 7-xyloside	L-leucine	0.23460541724715	0.575989093047535
Naringenin	L-leucine	0.00546020654245987	0.989762316218329
Quercetin-7-O-glucoside	L-leucine	-0.796046	0.0180976686515399
Malic acid	L-leucine	-0.0486788	0.908871375096299
Methylmalonic acid	L-leucine	-0.601523	0.114673930925352
Theobromine	L-arginine	0.269884715443578	0.518001469844477
Phenethylamine	L-arginine	-0.670586	0.0687410137398486
trans-Cinnamate	L-arginine	0.0199033008261932	0.962691165431032
Shikimic acid	L-arginine	-0.756346	0.0298762612139672
p-Coumaric acid	L-arginine	-0.487438	0.220501830809838
L-phenylalanine	L-arginine	0.125781236906743	0.766635843126687
Valine	L-arginine	0.0902542064258225	0.831690110515043
L-glutamic acid	L-arginine	0.119030077039474	0.778917691767354
Proline	L-arginine	0.498712430629846	0.208391563980758
L-tyrosine	L-arginine	0.0256053586559432	0.95201093308481
L-norleucine	L-arginine	0.173692631037187	0.68081722717843
N-Acetyl-L-phenylalanine	L-arginine	0.0979485404614924	0.817517743479714
L-leucine	L-arginine	0.564350026191003	0.145052040874507
L-pyroglutamic acid	L-arginine	0.615090337788165	0.10457813265724
N-acetylornithine	L-arginine	0.55467339316698	0.153613951406696
L-threonine	L-arginine	0.25132073545157	0.548240069558496
L-aspartic acid	L-arginine	0.0229401535242117	0.957002300097912
L-serine	L-arginine	0.404439124308292	0.320311924447064
Theaflavine-3,3-digallate	L-arginine	0.349277949463205	0.396417248770328
Quercetin	L-arginine	-0.541184	0.165999361179937
Naringenin chalcone	L-arginine	0.223758608624888	0.594246173602962
Rutin	L-arginine	0.186380747849793	0.658544824721482
Myricetin	L-arginine	0.0370317115485315	0.930628993919625
Quercetin-3-O-rutinoside-7-O-rhamnoside	L-arginine	0.269308277779447	0.518930887088122
Luteolin	L-arginine	-0.599816	0.115980978272918
Myricetin-3-O-galactoside	L-arginine	-0.665162	0.0718615828526066
Luteolin 7-xyloside	L-arginine	0.220316313246586	0.600079751557495
Naringenin	L-arginine	0.442730113857594	0.271976805086845
Quercetin-7-O-glucoside	L-arginine	-0.171635	0.684449553654055
Malic acid	L-arginine	-0.0399495	0.925174334715048
Methylmalonic acid	L-arginine	-0.665146	0.0718709602920621
Caffeine	Asparagine	-0.349165	0.396580560289676
Theobromine	Asparagine	-0.0105544	0.980211884588902
Phenethylamine	Asparagine	-0.712293	0.0474299668382463
trans-Cinnamate	Asparagine	-0.488918	0.218891019444446
D-(-)-quinic acid	Asparagine	-0.267218	0.522306247381044
Ellagic acid	Asparagine	-0.479562	0.229171809654638
Shikimic acid	Asparagine	0.149880799825318	0.723153837207911
Gentisic acid	Asparagine	-0.259786	0.534372756855352
Gallic acid	Asparagine	-0.242746	0.562415344876006
p-Coumaric acid	Asparagine	-0.510669	0.195938926685864
Isoleucine	Asparagine	0.283554993957719	0.496145467547997
L-phenylalanine	Asparagine	0.781317483812184	0.0220441278816814
Homoproline	Asparagine	0.328711803754783	0.426623446070854
Valine	Asparagine	0.890503838650888	0.00301836448125938
L-glutamic acid	Asparagine	0.437688264491768	0.278121391249507
Proline	Asparagine	-0.0610149	0.885880621986675
L-tyrosine	Asparagine	0.728586346896777	0.0403619369189593
L-norleucine	Asparagine	-0.370085	0.366847438697326
D-(+)-tryptophan	Asparagine	-0.13328	0.75304378964981
N-Acetyl-L-phenylalanine	Asparagine	-0.0748583	0.860164205644566
L-leucine	Asparagine	-0.301356	0.468234449482045
L-arginine	Asparagine	0.415699376512909	0.305702746818657
L-pyroglutamic acid	Asparagine	-0.00559155	0.989516057931399
N-acetylornithine	Asparagine	-0.312765	0.450687253467551
L-threonine	Asparagine	0.79080330485026	0.0194470262799114
L-alanine	Asparagine	0.524599868045754	0.1819413791827
L-aspartic acid	Asparagine	0.707556481550101	0.0496147338004534
L-serine	Asparagine	0.869542122051764	0.00502180771623272
Catechin gallate	Asparagine	-0.352066	0.392395903511901
Epigallocatechin gallate	Asparagine	-0.69518	0.0556054364105183
Epigallocatechin	Asparagine	-0.508071	0.198610352960553
Epitheaflagallin 3-O-gallate	Asparagine	-0.275484	0.509006658233914
Theaflavine-3,3-digallate	Asparagine	-0.258211	0.536943283920991
Kaempferol-7-O-glucoside	Asparagine	-0.540529	0.166613532816855
Kaempferol	Asparagine	-0.662135	0.0736389607117804
Kaempferol 3-O-sophoroside 7-O-rhamnoside	Asparagine	-0.343932	0.404177582837409
Dihydromyricetin	Asparagine	-0.0322838	0.939509984275749
Dihydrokaempferol	Asparagine	-0.0403228	0.924476728660228
Kaempferol-3-O-rutinoside	Asparagine	0.249310569643545	0.551551602703516
Kaempferol-3-O-sophoroside-7-O-glucoside	Asparagine	0.796681272788102	0.0179383876321542
Astragalin	Asparagine	-0.138995	0.742721225610085
Quercetin	Asparagine	-0.2882	0.488802138226357
Naringenin chalcone	Asparagine	0.284908211875863	0.494001586734589
Rutin	Asparagine	0.45493797444401	0.257380726472739
Isoquercetin	Asparagine	0.604616047570698	0.112325548487364
Myricetin	Asparagine	-0.0854816	0.840501055695294
Quercetin-3-O-rutinoside-7-O-rhamnoside	Asparagine	-0.345503	0.401889405532885
Kaempferol 3-glucorhamnoside	Asparagine	-0.103543	0.807240846429441
Luteolin	Asparagine	0.326164915457997	0.43042975193972
Kaempferol-3-O-(6'-galloyl)galactoside	Asparagine	0.358176745608599	0.383646339631971
Myricetin-3-O-galactoside	Asparagine	-0.0660027	0.876603894319141
Kaempferol 3- (2'-p-coumaryl-alpha-L-arabinopyranoside)	Asparagine	0.0565608252689566	0.894174417121535
Luteolin 7-xyloside	Asparagine	-0.233174	0.578386766080732
Naringenin	Asparagine	0.405596249709191	0.318795735511902
Kaempferol-3-O-(6'-trans-P-coumaroyl-2'-glucosyl)rhamnoside	Asparagine	-0.167545	0.691682035078896
Kaempferol-3-O-glucoside-7-O-rhamnoside	Asparagine	-0.0382101	0.928425853296815
Quercetin-7-O-glucoside	Asparagine	0.744664141003063	0.0340546236891682
Guanine	Asparagine	-0.137307	0.745766030803907
Malic acid	Asparagine	-0.00337126	0.993678942188904
Methylmalonic acid	Asparagine	-0.0951564	0.822655802093015
Fumaric acid	Asparagine	0.736353627090262	0.0372332716915593
Theobromine	L-pyroglutamic acid	-0.364964	0.3740306221791
Phenethylamine	L-pyroglutamic acid	-0.472132	0.237508629340415
trans-Cinnamate	L-pyroglutamic acid	0.618940083470462	0.101809757315804
Shikimic acid	L-pyroglutamic acid	-0.479899	0.228797102855139
p-Coumaric acid	L-pyroglutamic acid	0.291964756137599	0.482880595536422
Valine	L-pyroglutamic acid	-0.077291	0.85565545914553
Proline	L-pyroglutamic acid	0.931353457792211	0.000767650925534528
L-tyrosine	L-pyroglutamic acid	-0.166875	0.692869453034102
N-Acetyl-L-phenylalanine	L-pyroglutamic acid	-0.219285	0.601831171223538
N-acetylornithine	L-pyroglutamic acid	0.259409973642558	0.534986547939188
L-threonine	L-pyroglutamic acid	0.0322716777340502	0.939532603247076
L-serine	L-pyroglutamic acid	0.112434334244827	0.79095555578486
Theaflavine-3,3-digallate	L-pyroglutamic acid	-0.233663	0.577568508462188
Quercetin	L-pyroglutamic acid	-0.444006	0.270432015432218
Naringenin chalcone	L-pyroglutamic acid	-0.178725	0.671958719698073
Rutin	L-pyroglutamic acid	0.261066464643546	0.532287073350183
Myricetin	L-pyroglutamic acid	-0.082692	0.845657891323103
Quercetin-3-O-rutinoside-7-O-rhamnoside	L-pyroglutamic acid	0.632593073177137	0.0923334981793562
Luteolin	L-pyroglutamic acid	-0.548124	0.159561642419108
Myricetin-3-O-galactoside	L-pyroglutamic acid	-0.543208	0.164107917067605
Luteolin 7-xyloside	L-pyroglutamic acid	0.78681312935007	0.0205148064797816
Naringenin	L-pyroglutamic acid	0.159779953577856	0.705472439674261
Quercetin-7-O-glucoside	L-pyroglutamic acid	-0.428117	0.289970797850953
Malic acid	L-pyroglutamic acid	0.295004569208781	0.478120525841546
Methylmalonic acid	L-pyroglutamic acid	-0.0656246	0.877306709091626
Theobromine	N-acetylornithine	0.297628120145918	0.474027285434109
Phenethylamine	N-acetylornithine	-0.0170931	0.967956638295808
trans-Cinnamate	N-acetylornithine	0.322081277209277	0.43656227847883
Shikimic acid	N-acetylornithine	-0.883084	0.00365324606183117
p-Coumaric acid	N-acetylornithine	-0.474907	0.234376317074399
Valine	N-acetylornithine	-0.633141	0.0919639871149301
Proline	N-acetylornithine	0.0408272039324563	0.923534016659492
Theaflavine-3,3-digallate	N-acetylornithine	0.741286454046443	0.0353256529905404
Quercetin	N-acetylornithine	-0.271854	0.514830854364537
Naringenin chalcone	N-acetylornithine	-0.133665	0.752348130415751
Rutin	N-acetylornithine	-0.35064	0.39445117367296
Quercetin-3-O-rutinoside-7-O-rhamnoside	N-acetylornithine	0.1321212869429	0.755140381995315
Naringenin	N-acetylornithine	-0.242441	0.562920881843255
Quercetin-7-O-glucoside	N-acetylornithine	-0.478648	0.230188849881199
Theobromine	L-threonine	0.0274294892675662	0.948595498442669
Phenethylamine	L-threonine	-0.84832	0.0077618183064288
trans-Cinnamate	L-threonine	-0.399316	0.327065766219664
Shikimic acid	L-threonine	0.376591170377045	0.35781176756554
p-Coumaric acid	L-threonine	-0.411258	0.311426041512166
Valine	L-threonine	0.721266082169637	0.0434520718631685
Proline	L-threonine	-0.0752216	0.859490619808327
L-tyrosine	L-threonine	0.676044158669167	0.0656826468946893
N-Acetyl-L-phenylalanine	L-threonine	0.114226617930448	0.787680795218407
N-acetylornithine	L-threonine	-0.323835	0.433923496809922
Theaflavine-3,3-digallate	L-threonine	-0.210192	0.617344405847892
Quercetin	L-threonine	-0.610771	0.107734657482591
Naringenin chalcone	L-threonine	0.228532797902451	0.586186788437165
Rutin	L-threonine	-0.0639651	0.880392140168153
Myricetin	L-threonine	0.048619563951949	0.908981878135187
Quercetin-3-O-rutinoside-7-O-rhamnoside	L-threonine	-0.276303	0.507695859481295
Luteolin	L-threonine	0.0526005907047507	0.901555662024847
Myricetin-3-O-galactoside	L-threonine	-0.374812	0.360272462116123
Luteolin 7-xyloside	L-threonine	-0.282475	0.497859747072996
Naringenin	L-threonine	0.261054260235206	0.532306943799102
Quercetin-7-O-glucoside	L-threonine	0.491046982045452	0.216586375979621
Malic acid	L-threonine	0.00996205136286041	0.981322389481039
Methylmalonic acid	L-threonine	-0.0262413	0.950820201289277
Theobromine	L-alanine	-0.180648	0.668581546991082
Phenethylamine	L-alanine	-0.70843	0.0492072038839176
trans-Cinnamate	L-alanine	0.0249500740354591	0.953238022027372
Shikimic acid	L-alanine	0.0790105678849404	0.852470576658817
p-Coumaric acid	L-alanine	-0.577765	0.13362888032088
L-phenylalanine	L-alanine	0.300812446081874	0.469077951358618
Valine	L-alanine	0.481332980976925	0.227206994433283
L-glutamic acid	L-alanine	0.946949981271581	0.000358554248312246
Proline	L-alanine	-0.195683	0.642352835877297
L-tyrosine	L-alanine	0.173720390029227	0.680768272674585
L-norleucine	L-alanine	-0.0119111	0.977668829883349
N-Acetyl-L-phenylalanine	L-alanine	-0.3973	0.329741333253043
L-leucine	L-alanine	0.0549873485802223	0.897106358165875
L-arginine	L-alanine	0.262750845045796	0.529547283026857
L-pyroglutamic acid	L-alanine	0.0835189992865892	0.844128577894351
N-acetylornithine	L-alanine	0.116169782263234	0.784133423924473
L-threonine	L-alanine	0.714678977265328	0.0463515405102242
L-aspartic acid	L-alanine	0.175307443535526	0.677971040526963
L-serine	L-alanine	0.557745746131163	0.150866283088048
Theaflavine-3,3-digallate	L-alanine	-0.0974882	0.818364389765988
Quercetin	L-alanine	-0.610396	0.108011645213725
Naringenin chalcone	L-alanine	0.189949481580202	0.65231890458884
Rutin	L-alanine	-0.225903	0.590621372758852
Myricetin	L-alanine	-0.39298	0.335509956750512
Quercetin-3-O-rutinoside-7-O-rhamnoside	L-alanine	-0.316951	0.444317829665739
Luteolin	L-alanine	-0.114839	0.786562625110151
Myricetin-3-O-galactoside	L-alanine	-0.384832	0.346515136893623
Luteolin 7-xyloside	L-alanine	-0.284079	0.495315642262054
Naringenin	L-alanine	-0.29644	0.47587934516187
Quercetin-7-O-glucoside	L-alanine	0.420980476008477	0.298963313543894
Malic acid	L-alanine	0.487123472944909	0.220844432512647
Methylmalonic acid	L-alanine	-0.104705	0.805108218411818
Theobromine	L-aspartic acid	-0.305376	0.462021447971723
Phenethylamine	L-aspartic acid	-0.531362	0.175346297466539
trans-Cinnamate	L-aspartic acid	-0.291489	0.483627057176307
Shikimic acid	L-aspartic acid	0.559762475443972	0.149077468154761
p-Coumaric acid	L-aspartic acid	0.200933685436848	0.633267220133511
L-phenylalanine	L-aspartic acid	0.840609603946127	0.00895179990048771
Valine	L-aspartic acid	0.816322443860513	0.0134362742236148
L-glutamic acid	L-aspartic acid	0.235061741379716	0.575225251350425
Proline	L-aspartic acid	0.270310615283818	0.517315172247431
L-tyrosine	L-aspartic acid	0.814320834686779	0.0138580895071124
L-norleucine	L-aspartic acid	-0.340397	0.409344180345573
N-Acetyl-L-phenylalanine	L-aspartic acid	0.00951704716843865	0.98215661402841
L-leucine	L-aspartic acid	-0.315516	0.446497251420494
L-pyroglutamic acid	L-aspartic acid	0.168088990615457	0.690719287861203
N-acetylornithine	L-aspartic acid	-0.778726	0.0227892329900302
L-threonine	L-aspartic acid	0.69025860849607	0.0581020764626353
L-serine	L-aspartic acid	0.634121750666152	0.0913055635112824
Theaflavine-3,3-digallate	L-aspartic acid	-0.70102	0.0527277140465826
Quercetin	L-aspartic acid	-0.163854	0.698228379221511
Naringenin chalcone	L-aspartic acid	0.0822810041327806	0.846418022819447
Rutin	L-aspartic acid	0.502850156218508	0.204036656554496
Myricetin	L-aspartic acid	0.129603210603391	0.759701447972924
Quercetin-3-O-rutinoside-7-O-rhamnoside	L-aspartic acid	-0.0307063	0.94246187049723
Luteolin	L-aspartic acid	0.465199770930564	0.245423137846366
Myricetin-3-O-galactoside	L-aspartic acid	0.0740526729341753	0.861658015563984
Luteolin 7-xyloside	L-aspartic acid	0.180188845247255	0.669387652654705
Naringenin	L-aspartic acid	0.471985389088203	0.237674119137951
Quercetin-7-O-glucoside	L-aspartic acid	0.518400430359102	0.18810250697359
Malic acid	L-aspartic acid	-0.0900499	0.832067016105588
Methylmalonic acid	L-aspartic acid	0.437391487070847	0.278485185140513
Theobromine	L-serine	-0.0351297	0.934186076892702
Phenethylamine	L-serine	-0.711451	0.0478138028623841
trans-Cinnamate	L-serine	-0.259799	0.534351668378284
Shikimic acid	L-serine	0.134256382552973	0.751277852196394
p-Coumaric acid	L-serine	-0.355311	0.387739109687477
Valine	L-serine	0.902534687525907	0.00214877396087832
Proline	L-serine	0.0934564984112819	0.825786716987988
L-tyrosine	L-serine	0.565119967559637	0.144382390656687
N-Acetyl-L-phenylalanine	L-serine	-0.233702	0.577502699483219
N-acetylornithine	L-serine	-0.333003	0.420242869055843
L-threonine	L-serine	0.675907217095266	0.0657583697901735
Theaflavine-3,3-digallate	L-serine	-0.329008	0.426181357427887
Quercetin	L-serine	-0.184436	0.661945334141284
Naringenin chalcone	L-serine	0.535161286313435	0.171697781712305
Rutin	L-serine	0.406614553269634	0.317464260611984
Myricetin	L-serine	-0.219307	0.601793007365928
Quercetin-3-O-rutinoside-7-O-rhamnoside	L-serine	-0.322282	0.436260490053583
Luteolin	L-serine	0.328454242157599	0.42700772308845
Myricetin-3-O-galactoside	L-serine	0.0255097800389165	0.952189908951919
Luteolin 7-xyloside	L-serine	-0.0678106	0.873244335971089
Naringenin	L-serine	0.299459462222995	0.47117833522586
Quercetin-7-O-glucoside	L-serine	0.568125672409854	0.141784573819548
Malic acid	L-serine	-0.0422133	0.920944086603372
Methylmalonic acid	L-serine	-0.0340884	0.936133760535077
Theobromine	Catechin gallate	-0.363612	0.375936571282887
Phenethylamine	Catechin gallate	0.529077326396027	0.177559733630371
trans-Cinnamate	Catechin gallate	0.617299140654048	0.10298457573589
D-(-)-quinic acid	Catechin gallate	0.389629311806165	0.340015201331944
Ellagic acid	Catechin gallate	0.133513397812712	0.752621453119052
Shikimic acid	Catechin gallate	-0.192434	0.647994975887386
Gentisic acid	Catechin gallate	0.178693369024142	0.672014003018217
Gallic acid	Catechin gallate	0.0193843663057161	0.963663416833609
p-Coumaric acid	Catechin gallate	0.48613118864398	0.221928127515622
Isoleucine	Catechin gallate	0.289728554028393	0.486394108994336
L-phenylalanine	Catechin gallate	0.0814821662542867	0.847895826451288
Homoproline	Catechin gallate	-0.658631	0.0757276167462159
Valine	Catechin gallate	-0.189628	0.652879385632371
L-glutamic acid	Catechin gallate	-0.450655	0.262455482824136
Proline	Catechin gallate	0.174969086756677	0.678567136786397
L-tyrosine	Catechin gallate	-0.588158	0.125137119968382
L-norleucine	Catechin gallate	0.285859052167409	0.492497335975664
D-(+)-tryptophan	Catechin gallate	-0.222435	0.59648784938146
N-Acetyl-L-phenylalanine	Catechin gallate	-0.497385	0.209799094661278
L-leucine	Catechin gallate	-0.00082895	0.998445719780416
L-arginine	Catechin gallate	-0.211861	0.61448716807937
L-pyroglutamic acid	Catechin gallate	0.105866748353833	0.802978022450971
N-acetylornithine	Catechin gallate	0.00831836231565976	0.984403790131129
L-threonine	Catechin gallate	-0.647755	0.0824310499658483
L-alanine	Catechin gallate	-0.417656	0.303197703393503
L-aspartic acid	Catechin gallate	-0.230284	0.583240589615295
L-serine	Catechin gallate	-0.105663	0.803352165346973
Epigallocatechin gallate	Catechin gallate	0.130424504841638	0.758213142054199
Epigallocatechin	Catechin gallate	0.361714149847994	0.378621037356443
Epitheaflagallin 3-O-gallate	Catechin gallate	0.0811418310906847	0.848525544613616
Theaflavine-3,3-digallate	Catechin gallate	-0.247137	0.555140747871597
Kaempferol-7-O-glucoside	Catechin gallate	-0.0295764	0.944576661525035
Kaempferol	Catechin gallate	0.153660627167897	0.716389413317229
Kaempferol 3-O-sophoroside 7-O-rhamnoside	Catechin gallate	-0.0121021	0.977310824087358
Dihydromyricetin	Catechin gallate	0.171447087007826	0.684780578953277
Dihydrokaempferol	Catechin gallate	-0.166783	0.693033453545446
Kaempferol-3-O-rutinoside	Catechin gallate	0.283030482281652	0.496977406574668
Kaempferol-3-O-sophoroside-7-O-glucoside	Catechin gallate	-0.234041	0.576934408854648
Quercetin	Catechin gallate	0.801250797998722	0.0168177434875241
Naringenin chalcone	Catechin gallate	-0.290491	0.485195769250515
Rutin	Catechin gallate	0.377426119981822	0.356659644503358
Isoquercetin	Catechin gallate	-0.120063	0.777035223292015
Myricetin	Catechin gallate	-0.618235	0.10231385652767
Quercetin-3-O-rutinoside-7-O-rhamnoside	Catechin gallate	-0.1903	0.651707606951508
Kaempferol 3-glucorhamnoside	Catechin gallate	0.25793975678411	0.537386635558769
Luteolin	Catechin gallate	0.285508871461313	0.493051122946084
Kaempferol-3-O-(6'-galloyl)galactoside	Catechin gallate	0.107883640587569	0.799282249457282
Myricetin-3-O-galactoside	Catechin gallate	0.663715523386986	0.0727075986575468
Kaempferol 3- (2'-p-coumaryl-alpha-L-arabinopyranoside)	Catechin gallate	-0.128056	0.762506320246996
Luteolin 7-xyloside	Catechin gallate	0.206319170054103	0.623989502090282
Naringenin	Catechin gallate	-0.436916	0.279068231175249
Kaempferol-3-O-(6'-trans-P-coumaroyl-2'-glucosyl)rhamnoside	Catechin gallate	-0.252943	0.545572648725661
Kaempferol-3-O-glucoside-7-O-rhamnoside	Catechin gallate	0.431374770629368	0.285910829337553
Quercetin-7-O-glucoside	Catechin gallate	-0.137671	0.745110205401353
Guanine	Catechin gallate	-0.229299	0.584896885877597
Malic acid	Catechin gallate	0.228441914284348	0.586339866993322
Methylmalonic acid	Catechin gallate	0.0675162916034969	0.873791139154594
Fumaric acid	Catechin gallate	-0.340189	0.40964879961551
Caffeine	(-)-Epicatechin	-0.3258	0.430975713664455
Theobromine	(-)-Epicatechin	-0.134569	0.75071197241746
Acefylline	(-)-Epicatechin	0.071940156870339	0.865576880900614
Phenethylamine	(-)-Epicatechin	-0.0240871	0.954854165336179
trans-Cinnamate	(-)-Epicatechin	0.54870473214545	0.159029541564128
4-p-Coumaroylquinic acid	(-)-Epicatechin	0.120239912186121	0.776713720975792
3,5-Dihydroxybenzoic acid	(-)-Epicatechin	0.51257926327676	0.193987178703655
D-(-)-quinic acid	(-)-Epicatechin	0.360541075709456	0.380284268379573
Ellagic acid	(-)-Epicatechin	0.332416925073507	0.421111660760051
Shikimic acid	(-)-Epicatechin	-0.167741	0.691336122091874
Gentisic acid	(-)-Epicatechin	-0.52568	0.180879244593844
3-Aminosalicylic acid	(-)-Epicatechin	-0.0788388	0.852788648902836
Gallic acid	(-)-Epicatechin	-0.119725	0.777651883889041
p-Coumaric acid	(-)-Epicatechin	0.415857720188575	0.305499629176141
Isoleucine	(-)-Epicatechin	0.768210480878339	0.0259716973342423
L-phenylalanine	(-)-Epicatechin	0.221918264438574	0.59736262876929
Homoproline	(-)-Epicatechin	-0.371284	0.365174520659501
Valine	(-)-Epicatechin	-0.124712	0.768578483394351
L-glutamic acid	(-)-Epicatechin	-0.295824	0.476841302229624
Proline	(-)-Epicatechin	0.398637644762622	0.327964732907772
L-tyrosine	(-)-Epicatechin	-0.423268	0.296067051020206
L-norleucine	(-)-Epicatechin	0.775023513735181	0.0238803550226838
D-(+)-tryptophan	(-)-Epicatechin	0.256357666300793	0.539973713391943
N-Acetyl-L-phenylalanine	(-)-Epicatechin	-0.0408725	0.923449436875181
L-leucine	(-)-Epicatechin	0.507997205038384	0.198686790920887
L-arginine	(-)-Epicatechin	0.0913997598621888	0.829577490691058
Asparagine	(-)-Epicatechin	-0.120095	0.776978181224108
L-pyroglutamic acid	(-)-Epicatechin	0.378272436692924	0.355493563305465
N-acetylornithine	(-)-Epicatechin	0.0144340055312412	0.972939998379172
L-threonine	(-)-Epicatechin	-0.0982126	0.817032062805014
L-alanine	(-)-Epicatechin	-0.225145	0.591901522958123
L-aspartic acid	(-)-Epicatechin	0.102770416535381	0.80865796535494
L-serine	(-)-Epicatechin	0.0254744319103176	0.952256100580173
Catechin gallate	(-)-Epicatechin	0.620801992797163	0.100486078248211
Epigallocatechin gallate	(-)-Epicatechin	0.0166456281733573	0.96879521184533
(-)-Epicatechin gallate	(-)-Epicatechin	-0.799711	0.0171902438166279
(-)-Gallocatechin	(-)-Epicatechin	0.586618287468941	0.126375220068564
Epigallocatechin	(-)-Epicatechin	0.318257538355648	0.442337243036814
Epitheaflagallin 3-O-gallate	(-)-Epicatechin	0.160638029581278	0.703945078060108
Theaflavine-3,3-digallate	(-)-Epicatechin	-0.125647	0.766879029632496
Kaempferol-7-O-glucoside	(-)-Epicatechin	-0.295424	0.47746577433473
Kaempferol	(-)-Epicatechin	0.23836648069534	0.569703830630753
Kaempferol 3-O-sophoroside 7-O-rhamnoside	(-)-Epicatechin	0.0158959765018851	0.970200064463655
Dihydromyricetin	(-)-Epicatechin	0.267048521684195	0.522580389485942
Dihydrokaempferol	(-)-Epicatechin	0.0862347234427389	0.839109703076611
Kaempferol-3-O-rutinoside	(-)-Epicatechin	0.184274136578323	0.662228049465957
Kaempferol-3-O-sophoroside-7-O-glucoside	(-)-Epicatechin	-0.246319	0.556493359419066
Astragalin	(-)-Epicatechin	0.0917246389579232	0.828978513338545
Quercetin	(-)-Epicatechin	0.348539763799825	0.397484866147035
Naringenin chalcone	(-)-Epicatechin	-0.389484	0.340211386958489
Rutin	(-)-Epicatechin	0.0869032628308852	0.837874909520215
Isoquercetin	(-)-Epicatechin	-0.236178	0.573358355478595
Myricetin	(-)-Epicatechin	-0.455397	0.256839319734835
Quercetin-3-O-rutinoside-7-O-rhamnoside	(-)-Epicatechin	-0.223136	0.595299325974361
Kaempferol 3-glucorhamnoside	(-)-Epicatechin	0.0327683464888192	0.93860331802589
Luteolin	(-)-Epicatechin	-0.114026	0.788047247046155
Kaempferol-3-O-(6'-galloyl)galactoside	(-)-Epicatechin	0.460266850757219	0.251135483423885
Myricetin-3-O-galactoside	(-)-Epicatechin	0.15346094117243	0.716746374832458
Kaempferol 3- (2'-p-coumaryl-alpha-L-arabinopyranoside)	(-)-Epicatechin	0.101026664080784	0.811859954875965
Luteolin 7-xyloside	(-)-Epicatechin	0.101532524639223	0.810930824919759
Naringenin	(-)-Epicatechin	-0.185578	0.659947991597751
Kaempferol-3-O-(6'-trans-P-coumaroyl-2'-glucosyl)rhamnoside	(-)-Epicatechin	0.35215854379649	0.392263130939404
Kaempferol-3-O-glucoside-7-O-rhamnoside	(-)-Epicatechin	0.317277433143965	0.443822550327701
Quercetin-7-O-glucoside	(-)-Epicatechin	-0.336221	0.415484128987262
Adenine	(-)-Epicatechin	0.259440587064689	0.534936614011161
Adenosine	(-)-Epicatechin	0.0394735666818015	0.926063909320392
5'-Methylthioadenosine	(-)-Epicatechin	-0.0134303	0.97482114890391
Guanine	(-)-Epicatechin	-0.262198	0.53044624133099
7-Methylxanthine	(-)-Epicatechin	-0.396808	0.330395405105196
Malic acid	(-)-Epicatechin	0.0550520547533314	0.896985767516205
Methylmalonic acid	(-)-Epicatechin	-0.254427	0.543137251553463
5'-Glucosyloxyjasmanic acid	(-)-Epicatechin	-0.134208	0.751364714909989
2-Isopropylmaleic acid	(-)-Epicatechin	0.396751178273806	0.330471467873003
Fumaric acid	(-)-Epicatechin	-0.316619	0.444822179892979
Theobromine	Epigallocatechin gallate	0.0169140384952605	0.968292225861765
Phenethylamine	Epigallocatechin gallate	0.646888167822252	0.0829798965882191
trans-Cinnamate	Epigallocatechin gallate	0.118205545147435	0.78042049002209
Shikimic acid	Epigallocatechin gallate	0.476213998822866	0.232909164889324
Gentisic acid	Epigallocatechin gallate	0.344057893502776	0.403993664493172
Gallic acid	Epigallocatechin gallate	0.294619472788967	0.478722522374468
p-Coumaric acid	Epigallocatechin gallate	0.360099359431016	0.380911390644723
Isoleucine	Epigallocatechin gallate	-0.523105	0.183416993067177
L-phenylalanine	Epigallocatechin gallate	-0.492491	0.215030520191488
Homoproline	Epigallocatechin gallate	-0.109856	0.795671476706306
Valine	Epigallocatechin gallate	-0.484455	0.223764419929449
L-glutamic acid	Epigallocatechin gallate	-0.146339	0.729506722370971
Proline	Epigallocatechin gallate	-0.491276	0.21633881303503
L-tyrosine	Epigallocatechin gallate	-0.373271	0.362409294827721
L-norleucine	Epigallocatechin gallate	0.240292336859419	0.566494668691385
N-Acetyl-L-phenylalanine	Epigallocatechin gallate	0.116338547024368	0.783825485428756
L-leucine	Epigallocatechin gallate	-0.111881	0.791967167728678
L-arginine	Epigallocatechin gallate	-0.848107	0.00779332872356046
L-pyroglutamic acid	Epigallocatechin gallate	-0.535322	0.171544729562412
N-acetylornithine	Epigallocatechin gallate	-0.141097	0.738933097379324
L-threonine	Epigallocatechin gallate	-0.340112	0.409762586805586
L-alanine	Epigallocatechin gallate	-0.230766	0.582429569960767
L-aspartic acid	Epigallocatechin gallate	-0.394854	0.333001437486885
L-serine	Epigallocatechin gallate	-0.648469	0.0819810151135089
Epitheaflagallin 3-O-gallate	Epigallocatechin gallate	0.184666932108239	0.661540829711555
Theaflavine-3,3-digallate	Epigallocatechin gallate	0.078331761570468	0.853727632523059
Kaempferol-7-O-glucoside	Epigallocatechin gallate	0.011236306907845	0.978933697774818
Kaempferol	Epigallocatechin gallate	0.054831017979783	0.897397713181431
Kaempferol 3-O-sophoroside 7-O-rhamnoside	Epigallocatechin gallate	-0.294504	0.478902710359391
Kaempferol-3-O-rutinoside	Epigallocatechin gallate	0.157824596499714	0.708956149214758
Kaempferol-3-O-sophoroside-7-O-glucoside	Epigallocatechin gallate	-0.532718	0.17403910639734
Quercetin	Epigallocatechin gallate	0.363317734059337	0.376352662962811
Naringenin chalcone	Epigallocatechin gallate	-0.233815	0.577312600593349
Rutin	Epigallocatechin gallate	-0.630009	0.0940860911163163
Isoquercetin	Epigallocatechin gallate	-0.2114	0.615276057266037
Myricetin	Epigallocatechin gallate	0.000979883393129102	0.998162719813953
Quercetin-3-O-rutinoside-7-O-rhamnoside	Epigallocatechin gallate	-0.220576	0.599639083640146
Kaempferol 3-glucorhamnoside	Epigallocatechin gallate	0.169826478610031	0.687644842960023
Luteolin	Epigallocatechin gallate	0.128275646199852	0.762108551336784
Kaempferol-3-O-(6'-galloyl)galactoside	Epigallocatechin gallate	-0.254089	0.543690925702206
Myricetin-3-O-galactoside	Epigallocatechin gallate	0.339585409660003	0.410534385436252
Kaempferol 3- (2'-p-coumaryl-alpha-L-arabinopyranoside)	Epigallocatechin gallate	-0.079602	0.851375533514674
Luteolin 7-xyloside	Epigallocatechin gallate	-0.31748	0.443515863615245
Naringenin	Epigallocatechin gallate	-0.556344	0.15211611736981
Kaempferol-3-O-(6'-trans-P-coumaroyl-2'-glucosyl)rhamnoside	Epigallocatechin gallate	0.322820004977323	0.435450222927085
Kaempferol-3-O-glucoside-7-O-rhamnoside	Epigallocatechin gallate	0.444673852359686	0.26962604090165
Quercetin-7-O-glucoside	Epigallocatechin gallate	-0.244806	0.558997685713117
Guanine	Epigallocatechin gallate	0.653030439426202	0.079138262287242
Malic acid	Epigallocatechin gallate	-0.0210261	0.960587671746199
Methylmalonic acid	Epigallocatechin gallate	0.297960367497358	0.47350991304223
Fumaric acid	Epigallocatechin gallate	-0.865816	0.00544855802442945
Caffeine	(-)-Epicatechin gallate	0.480093104424686	0.22858146769108
Theobromine	(-)-Epicatechin gallate	0.078728495259756	0.852992903518291
Acefylline	(-)-Epicatechin gallate	0.115709900227469	0.784972676931929
Phenethylamine	(-)-Epicatechin gallate	0.361907205340641	0.378347626365024
trans-Cinnamate	(-)-Epicatechin gallate	-0.175083	0.678366401467857
4-p-Coumaroylquinic acid	(-)-Epicatechin gallate	-0.312936	0.45042673883209
3,5-Dihydroxybenzoic acid	(-)-Epicatechin gallate	-0.578367	0.13312921373326
D-(-)-quinic acid	(-)-Epicatechin gallate	-0.291756	0.483207891919977
Ellagic acid	(-)-Epicatechin gallate	-0.368246	0.369419890539865
Shikimic acid	(-)-Epicatechin gallate	-0.254826	0.542481913849514
Gentisic acid	(-)-Epicatechin gallate	0.632459665863781	0.0924235212206712
3-Aminosalicylic acid	(-)-Epicatechin gallate	0.253083185708518	0.545342490220038
Gallic acid	(-)-Epicatechin gallate	0.151648066555969	0.719989138544172
p-Coumaric acid	(-)-Epicatechin gallate	-0.228869	0.585620567359522
Isoleucine	(-)-Epicatechin gallate	-0.666077	0.0713295056401967
L-phenylalanine	(-)-Epicatechin gallate	-0.658063	0.0760699657247044
Homoproline	(-)-Epicatechin gallate	0.0572014877899057	0.892980935557929
Valine	(-)-Epicatechin gallate	-0.408137	0.31547807470601
L-glutamic acid	(-)-Epicatechin gallate	-0.0121935	0.977139486948327
Proline	(-)-Epicatechin gallate	-0.203207	0.629345906504629
L-tyrosine	(-)-Epicatechin gallate	-0.0743973	0.861018988383896
L-norleucine	(-)-Epicatechin gallate	-0.505612	0.201156209603205
D-(+)-tryptophan	(-)-Epicatechin gallate	-0.238934	0.568757754069187
N-Acetyl-L-phenylalanine	(-)-Epicatechin gallate	0.00118934578820176	0.997769978750097
L-leucine	(-)-Epicatechin gallate	-0.242614	0.562634449559431
L-arginine	(-)-Epicatechin gallate	-0.0236596	0.95565474724756
Asparagine	(-)-Epicatechin gallate	-0.325404	0.43156904871817
L-pyroglutamic acid	(-)-Epicatechin gallate	-0.164625	0.696859984194708
N-acetylornithine	(-)-Epicatechin gallate	0.380482294477908	0.352456969266166
L-threonine	(-)-Epicatechin gallate	-0.413108	0.309036141537448
L-alanine	(-)-Epicatechin gallate	-0.126214	0.765850473234537
L-aspartic acid	(-)-Epicatechin gallate	-0.519694	0.186808152640497
L-serine	(-)-Epicatechin gallate	-0.486216	0.221835241997748
Catechin gallate	(-)-Epicatechin gallate	-0.306307	0.460587376865159
Epigallocatechin gallate	(-)-Epicatechin gallate	0.061072557466853	0.885773376041395
(-)-Gallocatechin	(-)-Epicatechin gallate	-0.11155	0.79257169874536
Epigallocatechin	(-)-Epicatechin gallate	-0.309043	0.456382178657032
Epitheaflagallin 3-O-gallate	(-)-Epicatechin gallate	-0.0113185	0.978779558283867
Theaflavine-3,3-digallate	(-)-Epicatechin gallate	0.323492941718018	0.434438237041312
Kaempferol-7-O-glucoside	(-)-Epicatechin gallate	0.62913254965255	0.094685047010776
Kaempferol	(-)-Epicatechin gallate	0.318023213416825	0.44269216514834
Kaempferol 3-O-sophoroside 7-O-rhamnoside	(-)-Epicatechin gallate	0.266496663804748	0.523473084680893
Dihydromyricetin	(-)-Epicatechin gallate	-0.169127	0.688881479386522
Dihydrokaempferol	(-)-Epicatechin gallate	0.217378106286541	0.605073809497292
Kaempferol-3-O-rutinoside	(-)-Epicatechin gallate	-0.217549	0.604782913158354
Kaempferol-3-O-sophoroside-7-O-glucoside	(-)-Epicatechin gallate	-0.186519	0.658303277780119
Astragalin	(-)-Epicatechin gallate	0.202781515931337	0.630079134638502
Quercetin	(-)-Epicatechin gallate	-0.184021	0.662671665752631
Naringenin chalcone	(-)-Epicatechin gallate	0.0313669839468834	0.941225470699373
Rutin	(-)-Epicatechin gallate	-0.0805998	0.849528513596405
Isoquercetin	(-)-Epicatechin gallate	-0.286833	0.490958133360253
Myricetin	(-)-Epicatechin gallate	0.372487663590808	0.363498591210377
Quercetin-3-O-rutinoside-7-O-rhamnoside	(-)-Epicatechin gallate	0.461254511849571	0.24998645593093
Kaempferol 3-glucorhamnoside	(-)-Epicatechin gallate	0.216397183444051	0.606744073684369
Luteolin	(-)-Epicatechin gallate	-0.183502	0.663580295589043
Kaempferol-3-O-(6'-galloyl)galactoside	(-)-Epicatechin gallate	-0.363836	0.375620781701452
Myricetin-3-O-galactoside	(-)-Epicatechin gallate	-0.188698	0.654499833809219
Kaempferol 3- (2'-p-coumaryl-alpha-L-arabinopyranoside)	(-)-Epicatechin gallate	-0.24041	0.566298362020278
Luteolin 7-xyloside	(-)-Epicatechin gallate	0.109737314378982	0.795888426976773
Naringenin	(-)-Epicatechin gallate	0.0221228522882184	0.958533184196779
Kaempferol-3-O-(6'-trans-P-coumaroyl-2'-glucosyl)rhamnoside	(-)-Epicatechin gallate	-0.213842	0.611101884832445
Kaempferol-3-O-glucoside-7-O-rhamnoside	(-)-Epicatechin gallate	-0.274261	0.510966491314541
Quercetin-7-O-glucoside	(-)-Epicatechin gallate	-0.0608698	0.88615075340626
Adenine	(-)-Epicatechin gallate	-0.0701051	0.868983041695727
Adenosine	(-)-Epicatechin gallate	-0.307346	0.458988604459871
5'-Methylthioadenosine	(-)-Epicatechin gallate	0.0755712260074036	0.858842511987944
Guanine	(-)-Epicatechin gallate	-0.0197784	0.96292522383788
7-Methylxanthine	(-)-Epicatechin gallate	0.677080649983687	0.0651111847270167
Malic acid	(-)-Epicatechin gallate	0.0822072479980348	0.846554451048296
Methylmalonic acid	(-)-Epicatechin gallate	0.0804334434887689	0.84983649011492
5'-Glucosyloxyjasmanic acid	(-)-Epicatechin gallate	-0.0444157	0.916830112213255
2-Isopropylmaleic acid	(-)-Epicatechin gallate	-0.447051	0.266764982316839
Fumaric acid	(-)-Epicatechin gallate	0.140062615971007	0.740796985844291
Caffeine	(-)-Gallocatechin	0.249992896035548	0.550426746079524
Theobromine	(-)-Gallocatechin	0.286098492231055	0.492118816757793
Acefylline	(-)-Gallocatechin	0.148010566134282	0.726506658876344
Phenethylamine	(-)-Gallocatechin	0.597336311270571	0.117895931919779
trans-Cinnamate	(-)-Gallocatechin	0.403321095681685	0.32178011152406
4-p-Coumaroylquinic acid	(-)-Gallocatechin	-0.392762	0.335801362296255
3,5-Dihydroxybenzoic acid	(-)-Gallocatechin	-0.0669644	0.874816634237876
D-(-)-quinic acid	(-)-Gallocatechin	0.561827275794325	0.14725816212745
Ellagic acid	(-)-Gallocatechin	0.227026481841033	0.588725659086803
Shikimic acid	(-)-Gallocatechin	-0.427736	0.290448242522143
Gentisic acid	(-)-Gallocatechin	0.0474311174755913	0.911199947589167
3-Aminosalicylic acid	(-)-Gallocatechin	-0.177609	0.673919618896462
Gallic acid	(-)-Gallocatechin	0.47758188257368	0.231378344564122
p-Coumaric acid	(-)-Gallocatechin	0.298169826808993	0.473183860521715
Isoleucine	(-)-Gallocatechin	0.0941586904762895	0.824493176998355
L-phenylalanine	(-)-Gallocatechin	-0.523468	0.183058281189974
Homoproline	(-)-Gallocatechin	-0.347866	0.398460419738128
Valine	(-)-Gallocatechin	-0.768762	0.0257983473037658
L-glutamic acid	(-)-Gallocatechin	-0.706824	0.0499581532915874
Proline	(-)-Gallocatechin	0.0573280637347973	0.892745159640039
L-tyrosine	(-)-Gallocatechin	-0.793346	0.0187849773463019
L-norleucine	(-)-Gallocatechin	0.684227755642981	0.0612509330492127
D-(+)-tryptophan	(-)-Gallocatechin	-0.121125	0.775102252944684
N-Acetyl-L-phenylalanine	(-)-Gallocatechin	0.218891940763789	0.602499066496057
L-leucine	(-)-Gallocatechin	0.466507536426398	0.243919882254045
L-arginine	(-)-Gallocatechin	-0.0992345	0.815153149442425
Asparagine	(-)-Gallocatechin	-0.712841	0.0471806588652456
L-pyroglutamic acid	(-)-Gallocatechin	-0.0111971	0.979007153497614
N-acetylornithine	(-)-Gallocatechin	0.429764400250024	0.287914499428049
L-threonine	(-)-Gallocatechin	-0.729974	0.0397916042905961
L-alanine	(-)-Gallocatechin	-0.628995	0.0947789876150797
L-aspartic acid	(-)-Gallocatechin	-0.642247	0.0859533687384378
L-serine	(-)-Gallocatechin	-0.599275	0.116397680397459
Catechin gallate	(-)-Gallocatechin	0.612286081409105	0.106621443110549
Epigallocatechin gallate	(-)-Gallocatechin	0.405678398920657	0.318688224168093
Epigallocatechin	(-)-Gallocatechin	0.389860319198959	0.339703656731781
Epitheaflagallin 3-O-gallate	(-)-Gallocatechin	0.593235347601973	0.121101176798396
Theaflavine-3,3-digallate	(-)-Gallocatechin	0.47013970344669	0.239769339889096
Kaempferol-7-O-glucoside	(-)-Gallocatechin	0.0349161531128141	0.934585402952913
Kaempferol	(-)-Gallocatechin	0.574481923402426	0.136376759538273
Kaempferol 3-O-sophoroside 7-O-rhamnoside	(-)-Gallocatechin	0.0960571521950462	0.820997669230189
Dihydromyricetin	(-)-Gallocatechin	-0.0282174	0.947120382665558
Dihydrokaempferol	(-)-Gallocatechin	0.206582904305755	0.62353625537825
Kaempferol-3-O-rutinoside	(-)-Gallocatechin	-0.106423	0.801958798063839
Kaempferol-3-O-sophoroside-7-O-glucoside	(-)-Gallocatechin	-0.82947	0.0108661730023845
Astragalin	(-)-Gallocatechin	0.170067271880717	0.687219058629183
Quercetin	(-)-Gallocatechin	0.546019280874545	0.161499583397761
Naringenin chalcone	(-)-Gallocatechin	-0.292905	0.481407027118962
Rutin	(-)-Gallocatechin	-0.261295	0.531914737446087
Isoquercetin	(-)-Gallocatechin	-0.77187	0.0248349391973854
Myricetin	(-)-Gallocatechin	-0.140181	0.740584299708705
Quercetin-3-O-rutinoside-7-O-rhamnoside	(-)-Gallocatechin	-0.0481477	0.909862546609184
Kaempferol 3-glucorhamnoside	(-)-Gallocatechin	0.0420945529504683	0.921165900531423
Luteolin	(-)-Gallocatechin	-0.304591	0.463231329577443
Kaempferol-3-O-(6'-galloyl)galactoside	(-)-Gallocatechin	0.0715454353196882	0.866309384733952
Myricetin-3-O-galactoside	(-)-Gallocatechin	0.195686918817064	0.642346309818485
Kaempferol 3- (2'-p-coumaryl-alpha-L-arabinopyranoside)	(-)-Gallocatechin	-0.434895	0.281554767405743
Luteolin 7-xyloside	(-)-Gallocatechin	-0.0382119	0.928422330975039
Naringenin	(-)-Gallocatechin	-0.265303	0.525406051757042
Kaempferol-3-O-(6'-trans-P-coumaroyl-2'-glucosyl)rhamnoside	(-)-Gallocatechin	0.207025906004516	0.622775156624255
Kaempferol-3-O-glucoside-7-O-rhamnoside	(-)-Gallocatechin	0.147420947816749	0.727564474120894
Quercetin-7-O-glucoside	(-)-Gallocatechin	-0.685957	0.0603378258692885
Adenine	(-)-Gallocatechin	-0.203319	0.629151907808339
Adenosine	(-)-Gallocatechin	-0.575299	0.135690114360541
5'-Methylthioadenosine	(-)-Gallocatechin	0.401015675637942	0.324817561623476
Guanine	(-)-Gallocatechin	0.0791024380559697	0.852300466542998
7-Methylxanthine	(-)-Gallocatechin	0.438012802279248	0.277723835874333
Malic acid	(-)-Gallocatechin	-0.191478	0.649657995230883
Methylmalonic acid	(-)-Gallocatechin	-0.413926	0.307981858351992
5'-Glucosyloxyjasmanic acid	(-)-Gallocatechin	0.176900086943652	0.675167182883037
2-Isopropylmaleic acid	(-)-Gallocatechin	0.419363221226652	0.301019
Fumaric acid	(-)-Gallocatechin	-0.726046	0.0414187547488341
Theobromine	Epigallocatechin	0.109334682756092	0.796625354319679
Phenethylamine	Epigallocatechin	0.233466214626871	0.577897515925586
trans-Cinnamate	Epigallocatechin	0.28079925264106	0.500522400194147
Shikimic acid	Epigallocatechin	0.220811121593322	0.599240058774235
Gentisic acid	Epigallocatechin	-0.183027	0.664411821426373
Gallic acid	Epigallocatechin	0.203631183544786	0.628614860991654
p-Coumaric acid	Epigallocatechin	0.614987234132957	0.104652859253022
Isoleucine	Epigallocatechin	-0.009587	0.982025471730881
L-phenylalanine	Epigallocatechin	0.0389726176141981	0.927000300935263
Homoproline	Epigallocatechin	-0.0152627	0.971386825635482
Valine	Epigallocatechin	-0.191766	0.649156658165464
L-glutamic acid	Epigallocatechin	-0.391623	0.337331208552919
Proline	Epigallocatechin	0.303755463186105	0.464522175934749
L-tyrosine	Epigallocatechin	-0.222435	0.596487140473082
L-norleucine	Epigallocatechin	0.254446764692752	0.543104465022918
N-Acetyl-L-phenylalanine	Epigallocatechin	0.120359673453301	0.776495621032108
L-leucine	Epigallocatechin	0.265889251217835	0.52445629985656
L-arginine	Epigallocatechin	-0.307572	0.458640257001789
L-pyroglutamic acid	Epigallocatechin	0.0950846125929736	0.82278802167329
N-acetylornithine	Epigallocatechin	-0.259505	0.53483174790522
L-threonine	Epigallocatechin	-0.316349	0.445231444506063
L-alanine	Epigallocatechin	-0.326583	0.429803669813651
L-aspartic acid	Epigallocatechin	-0.0817584	0.847384784146671
L-serine	Epigallocatechin	-0.090021	0.832120375459852
Epigallocatechin gallate	Epigallocatechin	0.408672800809222	0.314781078309842
Epitheaflagallin 3-O-gallate	Epigallocatechin	0.157227258510714	0.710021262804652
Theaflavine-3,3-digallate	Epigallocatechin	-0.104116	0.806188428409228
Kaempferol-7-O-glucoside	Epigallocatechin	0.144557684458453	0.732706683225563
Kaempferol	Epigallocatechin	0.0729572427178176	0.863689812075794
Kaempferol 3-O-sophoroside 7-O-rhamnoside	Epigallocatechin	0.312118027052998	0.451675186613754
Kaempferol-3-O-rutinoside	Epigallocatechin	-0.527485	0.179111104108678
Kaempferol-3-O-sophoroside-7-O-glucoside	Epigallocatechin	-0.266878	0.52285591786641
Quercetin	Epigallocatechin	0.284725562475111	0.494290745589553
Naringenin chalcone	Epigallocatechin	0.379672425136589	0.353568440050409
Rutin	Epigallocatechin	-0.257033	0.538869020876635
Isoquercetin	Epigallocatechin	0.0977296055543899	0.817920424976711
Myricetin	Epigallocatechin	0.145187353516473	0.731575091963448
Quercetin-3-O-rutinoside-7-O-rhamnoside	Epigallocatechin	0.202572	0.630440782476837
Kaempferol 3-glucorhamnoside	Epigallocatechin	-0.589035	0.124434531224871
Luteolin	Epigallocatechin	0.0118294758234703	0.977821801963404
Kaempferol-3-O-(6'-galloyl)galactoside	Epigallocatechin	-0.654445	0.0782684185407647
Myricetin-3-O-galactoside	Epigallocatechin	0.205872566978814	0.624757257263101
Kaempferol 3- (2'-p-coumaryl-alpha-L-arabinopyranoside)	Epigallocatechin	0.223372163860936	0.594900136080887
Luteolin 7-xyloside	Epigallocatechin	0.350176729351708	0.395119060591224
Naringenin	Epigallocatechin	-0.013574	0.974551798649786
Kaempferol-3-O-(6'-trans-P-coumaroyl-2'-glucosyl)rhamnoside	Epigallocatechin	-0.271164	0.515941265963939
Kaempferol-3-O-glucoside-7-O-rhamnoside	Epigallocatechin	-0.26538	0.525280359875348
Quercetin-7-O-glucoside	Epigallocatechin	-0.565337	0.144194258312722
Guanine	Epigallocatechin	0.320323494649297	0.43921313086291
Malic acid	Epigallocatechin	-0.406269	0.317916399696756
Methylmalonic acid	Epigallocatechin	0.277780006393422	0.505334764688677
Fumaric acid	Epigallocatechin	-0.612967	0.10612333414479
Theobromine	Epitheaflagallin 3-O-gallate	0.717329312186517	0.045171318114761
Phenethylamine	Epitheaflagallin 3-O-gallate	0.0898010203798879	0.832526116167228
trans-Cinnamate	Epitheaflagallin 3-O-gallate	-0.00963092	0.981943139617158
Shikimic acid	Epitheaflagallin 3-O-gallate	-0.507049	0.199666566251052
Gentisic acid	Epitheaflagallin 3-O-gallate	-0.153737	0.716253660681048
Gallic acid	Epitheaflagallin 3-O-gallate	0.877698561779406	0.00416411802947537
p-Coumaric acid	Epitheaflagallin 3-O-gallate	-0.489081	0.218714858266687
Isoleucine	Epitheaflagallin 3-O-gallate	-0.228833	0.58568065852139
L-phenylalanine	Epitheaflagallin 3-O-gallate	-0.42349	0.295785939663169
Homoproline	Epitheaflagallin 3-O-gallate	-0.196424	0.641067753525787
Valine	Epitheaflagallin 3-O-gallate	-0.461062	0.250210201602527
L-glutamic acid	Epitheaflagallin 3-O-gallate	-0.21092	0.616097121727256
Proline	Epitheaflagallin 3-O-gallate	-0.31979	0.440019185009934
L-tyrosine	Epitheaflagallin 3-O-gallate	-0.566473	0.143209318504918
L-norleucine	Epitheaflagallin 3-O-gallate	0.572545112046594	0.138012220131952
N-Acetyl-L-phenylalanine	Epitheaflagallin 3-O-gallate	0.305340132069253	0.462076526477873
L-leucine	Epitheaflagallin 3-O-gallate	0.509958031686259	0.196668384900591
L-arginine	Epitheaflagallin 3-O-gallate	0.24565557738123	0.557590931962254
L-pyroglutamic acid	Epitheaflagallin 3-O-gallate	-0.238915	0.568789607146895
N-acetylornithine	Epitheaflagallin 3-O-gallate	0.675279795606571	0.0661059676642124
L-threonine	Epitheaflagallin 3-O-gallate	-0.221798	0.597567151439118
L-alanine	Epitheaflagallin 3-O-gallate	0.035762671335473	0.933002143478638
L-aspartic acid	Epitheaflagallin 3-O-gallate	-0.713886	0.0467084217650056
L-serine	Epitheaflagallin 3-O-gallate	-0.145779	0.730511417889171
Theaflavine-3,3-digallate	Epitheaflagallin 3-O-gallate	0.865506772700636	0.0054849460223769
Kaempferol-7-O-glucoside	Epitheaflagallin 3-O-gallate	-0.379022	0.354461703912685
Kaempferol	Epitheaflagallin 3-O-gallate	0.0705027278531121	0.868244786179448
Kaempferol 3-O-sophoroside 7-O-rhamnoside	Epitheaflagallin 3-O-gallate	-0.260505	0.533201273342116
Kaempferol-3-O-rutinoside	Epitheaflagallin 3-O-gallate	-0.310901	0.453535408804862
Kaempferol-3-O-sophoroside-7-O-glucoside	Epitheaflagallin 3-O-gallate	-0.749887	0.0321450973089641
Quercetin	Epitheaflagallin 3-O-gallate	0.0697477057859373	0.869646563447749
Naringenin chalcone	Epitheaflagallin 3-O-gallate	0.273436580132162	0.512288435025017
Rutin	Epitheaflagallin 3-O-gallate	-0.609034	0.109019650748878
Isoquercetin	Epitheaflagallin 3-O-gallate	-0.512697	0.193867050886263
Myricetin	Epitheaflagallin 3-O-gallate	-0.114767	0.78669446814175
Quercetin-3-O-rutinoside-7-O-rhamnoside	Epitheaflagallin 3-O-gallate	-0.340141	0.409719556332117
Kaempferol 3-glucorhamnoside	Epitheaflagallin 3-O-gallate	-0.393193	0.335223404296563
Luteolin	Epitheaflagallin 3-O-gallate	-0.473231	0.236265756029421
Kaempferol-3-O-(6'-galloyl)galactoside	Epitheaflagallin 3-O-gallate	0.104029561458807	0.806347282682018
Myricetin-3-O-galactoside	Epitheaflagallin 3-O-gallate	-0.169881	0.687549232191888
Kaempferol 3- (2'-p-coumaryl-alpha-L-arabinopyranoside)	Epitheaflagallin 3-O-gallate	-0.45283	0.259872313244702
Luteolin 7-xyloside	Epitheaflagallin 3-O-gallate	-0.506486	0.200250068611572
Naringenin	Epitheaflagallin 3-O-gallate	-0.19971	0.63538095717559
Kaempferol-3-O-(6'-trans-P-coumaroyl-2'-glucosyl)rhamnoside	Epitheaflagallin 3-O-gallate	-0.0161394	0.969743864174337
Kaempferol-3-O-glucoside-7-O-rhamnoside	Epitheaflagallin 3-O-gallate	-0.15967	0.705669076372055
Quercetin-7-O-glucoside	Epitheaflagallin 3-O-gallate	-0.434168	0.282451415109505
Guanine	Epitheaflagallin 3-O-gallate	0.389044126213716	0.340804994767435
Malic acid	Epitheaflagallin 3-O-gallate	-0.282196	0.498302304513285
Methylmalonic acid	Epitheaflagallin 3-O-gallate	-0.801755	0.0166969350784102
Fumaric acid	Epitheaflagallin 3-O-gallate	-0.397056	0.330065949940777
Theobromine	Theaflavine-3,3-digallate	0.837328632958382	0.00949128661283026
trans-Cinnamate	Theaflavine-3,3-digallate	-0.258243	0.536891735530452
Valine	Theaflavine-3,3-digallate	-0.56554	0.144017928788408
Theobromine	Kaempferol-7-O-glucoside	-0.299625	0.470921577499312
Phenethylamine	Kaempferol-7-O-glucoside	0.267168262222879	0.522386769800219
trans-Cinnamate	Kaempferol-7-O-glucoside	0.334928032317206	0.417393398409691
Shikimic acid	Kaempferol-7-O-glucoside	-0.214789	0.609486063550436
p-Coumaric acid	Kaempferol-7-O-glucoside	0.476505110713104	0.232582943931837
L-phenylalanine	Kaempferol-7-O-glucoside	-0.484173	0.224074567274974
Valine	Kaempferol-7-O-glucoside	-0.482155	0.226298174352301
L-glutamic acid	Kaempferol-7-O-glucoside	-0.165383	0.69551568079304
Proline	Kaempferol-7-O-glucoside	0.531800219625585	0.174923110247258
L-tyrosine	Kaempferol-7-O-glucoside	-0.156565	0.711202469660149
L-norleucine	Kaempferol-7-O-glucoside	-0.234874	0.575540110133729
N-Acetyl-L-phenylalanine	Kaempferol-7-O-glucoside	-0.0639566	0.880408070045045
L-leucine	Kaempferol-7-O-glucoside	0.11393007826336	0.788222429520994
L-arginine	Kaempferol-7-O-glucoside	0.00509930953376893	0.990438960369303
L-pyroglutamic acid	Kaempferol-7-O-glucoside	0.47277831956293	0.236776862425188
N-acetylornithine	Kaempferol-7-O-glucoside	0.155064497610581	0.713881104333008
L-threonine	Kaempferol-7-O-glucoside	-0.497262	0.209929091509517
L-alanine	Kaempferol-7-O-glucoside	-0.372466	0.363529234272835
L-aspartic acid	Kaempferol-7-O-glucoside	-0.216638	0.606333900829541
L-serine	Kaempferol-7-O-glucoside	-0.542464	0.164801976542012
Theaflavine-3,3-digallate	Kaempferol-7-O-glucoside	-0.123047	0.771605714834358
Quercetin	Kaempferol-7-O-glucoside	-0.207081	0.622680539609531
Naringenin chalcone	Kaempferol-7-O-glucoside	-0.184198	0.662361226299346
Rutin	Kaempferol-7-O-glucoside	0.108091293544078	0.798901927852983
Myricetin	Kaempferol-7-O-glucoside	0.398021798811625	0.328782085861657
Quercetin-3-O-rutinoside-7-O-rhamnoside	Kaempferol-7-O-glucoside	0.920943699404033	0.00116315286994389
Luteolin	Kaempferol-7-O-glucoside	-0.324131	0.433479491974371
Myricetin-3-O-galactoside	Kaempferol-7-O-glucoside	-0.275749	0.50858128392253
Luteolin 7-xyloside	Kaempferol-7-O-glucoside	0.788438561318048	0.020075540278924
Naringenin	Kaempferol-7-O-glucoside	0.12450586173243	0.768952856718111
Quercetin-7-O-glucoside	Kaempferol-7-O-glucoside	-0.469545	0.240446675669882
Malic acid	Kaempferol-7-O-glucoside	0.130454777443316	0.758158296018527
Methylmalonic acid	Kaempferol-7-O-glucoside	0.38547543298352	0.345639790769902
Theobromine	Kaempferol	-0.0135292	0.974635814945725
Phenethylamine	Kaempferol	0.292029814488608	0.482778525711182
trans-Cinnamate	Kaempferol	0.476410002999735	0.232689496209248
Shikimic acid	Kaempferol	-0.569708	0.140427462087829
p-Coumaric acid	Kaempferol	0.383784483984582	0.347941612942471
L-phenylalanine	Kaempferol	-0.678264	0.0644622874561035
Valine	Kaempferol	0.81835135500894	0.0130170565773672
L-glutamic acid	Kaempferol	-0.427122	0.291216723242893
Proline	Kaempferol	0.537776419933337	0.169210640820775
L-tyrosine	Kaempferol	-0.543406	0.163922952596653
L-norleucine	Kaempferol	0.401736622065902	0.323866252383108
N-Acetyl-L-phenylalanine	Kaempferol	0.210863892552833	0.616193576206513
L-leucine	Kaempferol	0.571247380606564	0.139114094089347
L-arginine	Kaempferol	0.210843931770641	0.61622774873719
L-pyroglutamic acid	Kaempferol	0.529584207028922	0.177067307108254
N-acetylornithine	Kaempferol	0.520647386289099	0.18585679354466
L-threonine	Kaempferol	-0.586203	0.126710300940526
L-alanine	Kaempferol	-0.542188	0.165059568528683
L-aspartic acid	Kaempferol	-0.443473	0.271077690042736
L-serine	Kaempferol	-0.733781	0.0382525023274523
Theaflavine-3,3-digallate	Kaempferol	0.282294924093068	0.498144995665503
Kaempferol-7-O-glucoside	Kaempferol	0.71035471797765	0.0483167571018479
Kaempferol 3-O-sophoroside 7-O-rhamnoside	Kaempferol	0.718542590362144	0.0446371581765378
Kaempferol-3-O-rutinoside	Kaempferol	-0.309953	0.454986583896661
Kaempferol-3-O-sophoroside-7-O-glucoside	Kaempferol	-0.577588	0.133776363366807
Quercetin	Kaempferol	-0.0860516	0.839448069392001
Naringenin chalcone	Kaempferol	-0.491209	0.216411434946686
Rutin	Kaempferol	-0.0899591	0.832234433440839
Myricetin	Kaempferol	0.230824163030474	0.582331805843332
Quercetin-3-O-rutinoside-7-O-rhamnoside	Kaempferol	0.679448967468538	0.0638165125001735
Kaempferol 3-glucorhamnoside	Kaempferol	0.206917150766722	0.622961976493684
Luteolin	Kaempferol	-0.661879	0.0737899410168962
Kaempferol-3-O-(6'-galloyl)galactoside	Kaempferol	0.00755635027929225	0.985832382536756
Myricetin-3-O-galactoside	Kaempferol	-0.384535	0.346919330756343
Kaempferol 3- (2'-p-coumaryl-alpha-L-arabinopyranoside)	Kaempferol	-0.00683971	0.987175947373257
Luteolin 7-xyloside	Kaempferol	0.52594773954115	0.180616330801987
Naringenin	Kaempferol	0.041804676699949	0.921707507243301
Kaempferol-3-O-(6'-trans-P-coumaroyl-2'-glucosyl)rhamnoside	Kaempferol	0.387898366390661	0.342353819711157
Kaempferol-3-O-glucoside-7-O-rhamnoside	Kaempferol	-0.21702	0.605682683012865
Quercetin-7-O-glucoside	Kaempferol	-0.775561	0.0237200460151835
Malic acid	Kaempferol	0.0477196764794126	0.910661345929229
Methylmalonic acid	Kaempferol	-0.192478	0.647918872454165
Theobromine	Kaempferol 3-O-sophoroside 7-O-rhamnoside	-0.10391	0.806567266388838
Phenethylamine	Kaempferol 3-O-sophoroside 7-O-rhamnoside	-0.0668247	0.875076123246653
trans-Cinnamate	Kaempferol 3-O-sophoroside 7-O-rhamnoside	0.335931342473792	0.415911698186745
Shikimic acid	Kaempferol 3-O-sophoroside 7-O-rhamnoside	-0.37563	0.359139880168293
p-Coumaric acid	Kaempferol 3-O-sophoroside 7-O-rhamnoside	0.470419384629078	0.23945124416285
L-phenylalanine	Kaempferol 3-O-sophoroside 7-O-rhamnoside	-0.212593	0.613235273710306
Valine	Kaempferol 3-O-sophoroside 7-O-rhamnoside	-0.343068	0.405437182152001
L-glutamic acid	Kaempferol 3-O-sophoroside 7-O-rhamnoside	-0.272728	0.513426109651006
Proline	Kaempferol 3-O-sophoroside 7-O-rhamnoside	0.859359433990578	0.00624165514144743
L-tyrosine	Kaempferol 3-O-sophoroside 7-O-rhamnoside	-0.076395	0.857315691631049
L-norleucine	Kaempferol 3-O-sophoroside 7-O-rhamnoside	-0.0100114	0.981229874081054
N-Acetyl-L-phenylalanine	Kaempferol 3-O-sophoroside 7-O-rhamnoside	0.122152545038408	0.773232114327064
L-leucine	Kaempferol 3-O-sophoroside 7-O-rhamnoside	0.442951572006173	0.271708463282902
L-arginine	Kaempferol 3-O-sophoroside 7-O-rhamnoside	0.367320404444314	0.370717202776627
L-pyroglutamic acid	Kaempferol 3-O-sophoroside 7-O-rhamnoside	0.75530618478088	0.030234688018609
N-acetylornithine	Kaempferol 3-O-sophoroside 7-O-rhamnoside	0.163289459690972	0.699231054685069
L-threonine	Kaempferol 3-O-sophoroside 7-O-rhamnoside	-0.316229	0.445413168264575
L-alanine	Kaempferol 3-O-sophoroside 7-O-rhamnoside	-0.370035	0.366917372423815
L-aspartic acid	Kaempferol 3-O-sophoroside 7-O-rhamnoside	-0.016505	0.969058774962515
L-serine	Kaempferol 3-O-sophoroside 7-O-rhamnoside	-0.247808	0.554031003083885
Theaflavine-3,3-digallate	Kaempferol 3-O-sophoroside 7-O-rhamnoside	-0.0686548	0.871676147195313
Kaempferol-7-O-glucoside	Kaempferol 3-O-sophoroside 7-O-rhamnoside	0.84334320192782	0.00851753460726854
Kaempferol-3-O-rutinoside	Kaempferol 3-O-sophoroside 7-O-rhamnoside	-0.658436	0.0758449295829891
Kaempferol-3-O-sophoroside-7-O-glucoside	Kaempferol 3-O-sophoroside 7-O-rhamnoside	-0.0654044	0.877716084598522
Quercetin	Kaempferol 3-O-sophoroside 7-O-rhamnoside	-0.314138	0.448593414528122
Naringenin chalcone	Kaempferol 3-O-sophoroside 7-O-rhamnoside	0.0215325806008992	0.959638889168278
Rutin	Kaempferol 3-O-sophoroside 7-O-rhamnoside	0.177090419915604	0.674832318157783
Myricetin	Kaempferol 3-O-sophoroside 7-O-rhamnoside	0.454781954408412	0.257564735947563
Quercetin-3-O-rutinoside-7-O-rhamnoside	Kaempferol 3-O-sophoroside 7-O-rhamnoside	0.963094689345175	0.000122210218567527
Luteolin	Kaempferol 3-O-sophoroside 7-O-rhamnoside	-0.491957	0.21560496044783
Kaempferol-3-O-(6'-galloyl)galactoside	Kaempferol 3-O-sophoroside 7-O-rhamnoside	-0.417912	0.302870847007078
Myricetin-3-O-galactoside	Kaempferol 3-O-sophoroside 7-O-rhamnoside	-0.453512	0.259064782653883
Luteolin 7-xyloside	Kaempferol 3-O-sophoroside 7-O-rhamnoside	0.910547649468377	0.00167152841537195
Naringenin	Kaempferol 3-O-sophoroside 7-O-rhamnoside	0.425756715643674	0.292930532148404
Kaempferol-3-O-(6'-trans-P-coumaroyl-2'-glucosyl)rhamnoside	Kaempferol 3-O-sophoroside 7-O-rhamnoside	-0.0860115	0.839522089126003
Kaempferol-3-O-glucoside-7-O-rhamnoside	Kaempferol 3-O-sophoroside 7-O-rhamnoside	-0.659832	0.0750077400385149
Quercetin-7-O-glucoside	Kaempferol 3-O-sophoroside 7-O-rhamnoside	-0.635885	0.0901278788187388
Malic acid	Kaempferol 3-O-sophoroside 7-O-rhamnoside	-0.11828	0.780285118760109
Methylmalonic acid	Kaempferol 3-O-sophoroside 7-O-rhamnoside	0.141605444710783	0.738017798058948
Theobromine	Dihydromyricetin	-0.234579	0.576032947647527
Phenethylamine	Dihydromyricetin	-0.223066	0.5954179083676
trans-Cinnamate	Dihydromyricetin	0.303561310168943	0.464822173491734
Ellagic acid	Dihydromyricetin	-0.0385758	0.927742057044376
Shikimic acid	Dihydromyricetin	-0.145834	0.73041369512704
Gentisic acid	Dihydromyricetin	-0.367871	0.369945580327997
Gallic acid	Dihydromyricetin	-0.506717	0.200010498920514
p-Coumaric acid	Dihydromyricetin	0.594805037922227	0.119868606266371
Isoleucine	Dihydromyricetin	0.581977946303828	0.13014910858398
L-phenylalanine	Dihydromyricetin	0.295746928909417	0.476960888153113
Homoproline	Dihydromyricetin	0.124855607215277	0.768317313829408
Valine	Dihydromyricetin	0.0735748518841977	0.862544193866197
L-glutamic acid	Dihydromyricetin	-0.273091	0.512843900592892
Proline	Dihydromyricetin	0.941836746818702	0.000470701763973232
L-tyrosine	Dihydromyricetin	0.154404435048732	0.715060167088077
L-norleucine	Dihydromyricetin	-0.051093	0.904367226736936
N-Acetyl-L-phenylalanine	Dihydromyricetin	0.0067890220966236	0.987270974702925
L-leucine	Dihydromyricetin	0.300646894702938	0.469334753339339
L-arginine	Dihydromyricetin	0.336433105085988	0.41517153293938
L-pyroglutamic acid	Dihydromyricetin	0.77031467217748	0.0253141778242657
N-acetylornithine	Dihydromyricetin	-0.20934	0.618803423044393
L-threonine	Dihydromyricetin	-0.102864	0.808485976075547
L-alanine	Dihydromyricetin	-0.323765	0.434028821350973
L-aspartic acid	Dihydromyricetin	0.385767937728255	0.34524232907321
L-serine	Dihydromyricetin	0.152192188809023	0.719015459137535
Epigallocatechin gallate	Dihydromyricetin	-0.443937	0.270516161137715
Epigallocatechin	Dihydromyricetin	0.433001038785236	0.283894309099024
Epitheaflagallin 3-O-gallate	Dihydromyricetin	-0.436538	0.279532285608393
Theaflavine-3,3-digallate	Dihydromyricetin	-0.403205	0.321932309441803
Kaempferol-7-O-glucoside	Dihydromyricetin	0.5476686379739	0.159980070175839
Kaempferol	Dihydromyricetin	0.394215499753587	0.333854927338278
Kaempferol 3-O-sophoroside 7-O-rhamnoside	Dihydromyricetin	0.852773633136027	0.00712305552589379
Kaempferol-3-O-rutinoside	Dihydromyricetin	-0.505126	0.20166224507869
Kaempferol-3-O-sophoroside-7-O-glucoside	Dihydromyricetin	0.278121883829476	0.504788964756444
Quercetin	Dihydromyricetin	-0.130549	0.757988234404723
Naringenin chalcone	Dihydromyricetin	0.125828227204372	0.766550503151969
Rutin	Dihydromyricetin	0.460223701902045	0.251185742566211
Isoquercetin	Dihydromyricetin	0.121314195972239	0.774757775697417
Myricetin	Dihydromyricetin	0.288714253784723	0.48799105941194
Quercetin-3-O-rutinoside-7-O-rhamnoside	Dihydromyricetin	0.738635917919978	0.0363430537802862
Kaempferol 3-glucorhamnoside	Dihydromyricetin	-0.320071	0.439595090501366
Luteolin	Dihydromyricetin	-0.150978	0.721189030557049
Kaempferol-3-O-(6'-galloyl)galactoside	Dihydromyricetin	-0.355498	0.387471289939917
Myricetin-3-O-galactoside	Dihydromyricetin	-0.187956	0.655794338903397
Kaempferol 3- (2'-p-coumaryl-alpha-L-arabinopyranoside)	Dihydromyricetin	0.432929421657613	0.283982965246637
Luteolin 7-xyloside	Dihydromyricetin	0.918710922466944	0.0012623381607599
Naringenin	Dihydromyricetin	0.514937699054843	0.191591423559362
Kaempferol-3-O-(6'-trans-P-coumaroyl-2'-glucosyl)rhamnoside	Dihydromyricetin	-0.221859	0.5974630902527
Kaempferol-3-O-glucoside-7-O-rhamnoside	Dihydromyricetin	-0.537001	0.169946337891991
Quercetin-7-O-glucoside	Dihydromyricetin	-0.387343	0.343105834314144
Guanine	Dihydromyricetin	-0.567732	0.142123205493279
Malic acid	Dihydromyricetin	-0.176232	0.676343698037954
Methylmalonic acid	Dihydromyricetin	0.278991753350502	0.503401251719498
Fumaric acid	Dihydromyricetin	0.227630303707612	0.587707486139417
Theobromine	Dihydrokaempferol	0.291131213280429	0.484189087723605
Phenethylamine	Dihydrokaempferol	-0.125829	0.766548863131687
trans-Cinnamate	Dihydrokaempferol	-0.0731292	0.863370758767346
Ellagic acid	Dihydrokaempferol	-0.53594	0.170954850220564
Shikimic acid	Dihydrokaempferol	-0.590742	0.123073944708155
Gentisic acid	Dihydrokaempferol	-0.185677	0.659774856623879
Gallic acid	Dihydrokaempferol	-0.117463	0.781773759804526
p-Coumaric acid	Dihydrokaempferol	0.0465661262051257	0.912814648982378
Isoleucine	Dihydrokaempferol	0.398950511096978	0.327549860864397
L-phenylalanine	Dihydrokaempferol	-0.235239	0.574928283301126
Homoproline	Dihydrokaempferol	0.337780094188749	0.413187336346776
Valine	Dihydrokaempferol	-0.323982	0.433703330139652
L-glutamic acid	Dihydrokaempferol	-0.459867	0.25160092617494
Proline	Dihydrokaempferol	0.600985556201942	0.115084491442397
L-tyrosine	Dihydrokaempferol	0.0416265472465164	0.922040338555025
L-norleucine	Dihydrokaempferol	0.0801330403103981	0.850392508646778
N-Acetyl-L-phenylalanine	Dihydrokaempferol	0.496454340853778	0.210788477254558
L-leucine	Dihydrokaempferol	0.428956605464904	0.288922148934436
L-arginine	Dihydrokaempferol	0.619383212013288	0.101493825928843
L-pyroglutamic acid	Dihydrokaempferol	0.518283574228034	0.188219691303065
N-acetylornithine	Dihydrokaempferol	0.341138181198825	0.40825842676479
L-threonine	Dihydrokaempferol	-0.176313	0.676201145279376
L-alanine	Dihydrokaempferol	-0.4783	0.230576989138635
L-aspartic acid	Dihydrokaempferol	-0.00528465	0.990091460082743
L-serine	Dihydrokaempferol	-0.217344	0.605131379220055
Epigallocatechin gallate	Dihydrokaempferol	-0.50959	0.197046494518946
Epigallocatechin	Dihydrokaempferol	-0.177985	0.673258888881818
Epitheaflagallin 3-O-gallate	Dihydrokaempferol	-0.0276076	0.948261967273969
Theaflavine-3,3-digallate	Dihydrokaempferol	0.318882748638993	0.441390839941843
Kaempferol-7-O-glucoside	Dihydrokaempferol	0.467374791044577	0.24292556827083
Kaempferol	Dihydrokaempferol	0.70724598190024	0.0497600381346485
Kaempferol 3-O-sophoroside 7-O-rhamnoside	Dihydrokaempferol	0.698508466594003	0.0539541324203782
Dihydromyricetin	Dihydrokaempferol	0.538509272477167	0.168517172619736
Kaempferol-3-O-rutinoside	Dihydrokaempferol	-0.447104	0.266701665357758
Kaempferol-3-O-sophoroside-7-O-glucoside	Dihydrokaempferol	-0.0907292	0.830814003359787
Quercetin	Dihydrokaempferol	-0.266386	0.52365218915955
Naringenin chalcone	Dihydrokaempferol	-0.106974	0.800948098829119
Rutin	Dihydrokaempferol	0.245064261292401	0.558570174900873
Isoquercetin	Dihydrokaempferol	-0.566237	0.143414062406764
Myricetin	Dihydrokaempferol	0.530419696902792	0.176257244612667
Quercetin-3-O-rutinoside-7-O-rhamnoside	Dihydrokaempferol	0.651536856616113	0.0800626414622084
Kaempferol 3-glucorhamnoside	Dihydrokaempferol	-0.0739076	0.861927091645348
Luteolin	Dihydrokaempferol	-0.531797	0.174926420376058
Kaempferol-3-O-(6'-galloyl)galactoside	Dihydrokaempferol	0.030149212322985	0.9435044736535
Myricetin-3-O-galactoside	Dihydrokaempferol	-0.499597	0.207456471211445
Kaempferol 3- (2'-p-coumaryl-alpha-L-arabinopyranoside)	Dihydrokaempferol	-0.207455	0.622037714447896
Luteolin 7-xyloside	Dihydrokaempferol	0.459791131804115	0.251689873645949
Naringenin	Dihydrokaempferol	0.675782064943798	0.0658276187915434
Kaempferol-3-O-(6'-trans-P-coumaroyl-2'-glucosyl)rhamnoside	Dihydrokaempferol	0.181820065470757	0.666526244345888
Kaempferol-3-O-glucoside-7-O-rhamnoside	Dihydrokaempferol	-0.551982	0.15604336137764
Quercetin-7-O-glucoside	Dihydrokaempferol	-0.458465	0.253238298533102
Guanine	Dihydrokaempferol	-0.514804	0.191726580148366
Malic acid	Dihydrokaempferol	-0.335687	0.416272509910654
Methylmalonic acid	Dihydrokaempferol	-0.366754	0.371512156929086
Fumaric acid	Dihydrokaempferol	0.239866664318046	0.567203450027453
Theobromine	Kaempferol-3-O-rutinoside	-0.546196	0.16133681277331
Phenethylamine	Kaempferol-3-O-rutinoside	0.192526811203212	0.647833420933073
trans-Cinnamate	Kaempferol-3-O-rutinoside	0.0980300612114357	0.817367813310138
Shikimic acid	Kaempferol-3-O-rutinoside	0.310727647146503	0.453801001028037
p-Coumaric acid	Kaempferol-3-O-rutinoside	-0.018054	0.966156018058248
L-phenylalanine	Kaempferol-3-O-rutinoside	0.208173247706907	0.620805324287591
Valine	Kaempferol-3-O-rutinoside	0.261536929211402	0.531521299836396
L-glutamic acid	Kaempferol-3-O-rutinoside	0.265646465196326	0.524849487497301
Proline	Kaempferol-3-O-rutinoside	-0.447963	0.265671494056607
L-tyrosine	Kaempferol-3-O-rutinoside	-0.00931234	0.982540368485971
L-norleucine	Kaempferol-3-O-rutinoside	-0.0408078	0.923570306971456
N-Acetyl-L-phenylalanine	Kaempferol-3-O-rutinoside	-0.479508	0.229231313956244
L-leucine	Kaempferol-3-O-rutinoside	-0.510505	0.19610730319457
L-arginine	Kaempferol-3-O-rutinoside	-0.403465	0.321590372509392
L-pyroglutamic acid	Kaempferol-3-O-rutinoside	-0.323676	0.434163209760995
N-acetylornithine	Kaempferol-3-O-rutinoside	-0.244498	0.559508479150836
L-threonine	Kaempferol-3-O-rutinoside	0.119281018240765	0.77846044295001
L-alanine	Kaempferol-3-O-rutinoside	0.158278223058937	0.708147562579276
L-aspartic acid	Kaempferol-3-O-rutinoside	0.20372985592774	0.628444882476206
L-serine	Kaempferol-3-O-rutinoside	0.0292296186534001	0.9452256731826
Theaflavine-3,3-digallate	Kaempferol-3-O-rutinoside	-0.413127	0.309011434542862
Kaempferol-7-O-glucoside	Kaempferol-3-O-rutinoside	-0.403353	0.321738788619141
Kaempferol-3-O-sophoroside-7-O-glucoside	Kaempferol-3-O-rutinoside	0.238052423770625	0.570227755517827
Quercetin	Kaempferol-3-O-rutinoside	0.38584015997401	0.345144224373991
Naringenin chalcone	Kaempferol-3-O-rutinoside	-0.653464	0.0788713455985326
Rutin	Kaempferol-3-O-rutinoside	0.299015494342684	0.471868371027638
Myricetin	Kaempferol-3-O-rutinoside	-0.634729	0.0908992395013573
Quercetin-3-O-rutinoside-7-O-rhamnoside	Kaempferol-3-O-rutinoside	-0.632137	0.0926413523046034
Luteolin	Kaempferol-3-O-rutinoside	0.542844905294386	0.164446062041916
Myricetin-3-O-galactoside	Kaempferol-3-O-rutinoside	0.521094019786972	0.185412118659299
Luteolin 7-xyloside	Kaempferol-3-O-rutinoside	-0.422528	0.297002734904383
Naringenin	Kaempferol-3-O-rutinoside	-0.526555	0.180021217973387
Quercetin-7-O-glucoside	Kaempferol-3-O-rutinoside	0.665202755027503	0.0718378031505791
Malic acid	Kaempferol-3-O-rutinoside	0.591812447721023	0.122224621852324
Methylmalonic acid	Kaempferol-3-O-rutinoside	0.186005043050607	0.659201274635699
Theobromine	Kaempferol-3-O-sophoroside-7-O-glucoside	-0.373907	0.361526700300611
Phenethylamine	Kaempferol-3-O-sophoroside-7-O-glucoside	-0.457279	0.254627422173417
trans-Cinnamate	Kaempferol-3-O-sophoroside-7-O-glucoside	-0.377681	0.356308116229349
Shikimic acid	Kaempferol-3-O-sophoroside-7-O-glucoside	0.467505102349853	0.2427763433986
p-Coumaric acid	Kaempferol-3-O-sophoroside-7-O-glucoside	-0.0103651	0.98056685841017
L-phenylalanine	Kaempferol-3-O-sophoroside-7-O-glucoside	0.819818161143825	0.0127191832406067
Valine	Kaempferol-3-O-sophoroside-7-O-glucoside	0.910329816489114	0.00168348567790691
L-glutamic acid	Kaempferol-3-O-sophoroside-7-O-glucoside	0.338943857616923	0.411476320680535
Proline	Kaempferol-3-O-sophoroside-7-O-glucoside	0.122974638732528	0.771736651066654
L-tyrosine	Kaempferol-3-O-sophoroside-7-O-glucoside	0.857824016834032	0.00644051553707924
L-norleucine	Kaempferol-3-O-sophoroside-7-O-glucoside	-0.689248	0.0586228080730092
N-Acetyl-L-phenylalanine	Kaempferol-3-O-sophoroside-7-O-glucoside	-0.231865	0.580582967995608
L-leucine	Kaempferol-3-O-sophoroside-7-O-glucoside	-0.583617	0.128808926245817
L-arginine	Kaempferol-3-O-sophoroside-7-O-glucoside	0.0595909371307289	0.888531226300993
L-pyroglutamic acid	Kaempferol-3-O-sophoroside-7-O-glucoside	0.0559134790495913	0.895380525932944
N-acetylornithine	Kaempferol-3-O-sophoroside-7-O-glucoside	-0.694575	0.0559088443529888
L-threonine	Kaempferol-3-O-sophoroside-7-O-glucoside	0.591902173063548	0.122153607077604
L-alanine	Kaempferol-3-O-sophoroside-7-O-glucoside	0.278801309153239	0.503704944873788
L-aspartic acid	Kaempferol-3-O-sophoroside-7-O-glucoside	0.878148964228579	0.00411973462987865
L-serine	Kaempferol-3-O-sophoroside-7-O-glucoside	0.717932183862176	0.0449054167099362
Theaflavine-3,3-digallate	Kaempferol-3-O-sophoroside-7-O-glucoside	-0.699769	0.0533366859897386
Kaempferol-7-O-glucoside	Kaempferol-3-O-sophoroside-7-O-glucoside	-0.129197	0.760437152832254
Quercetin	Kaempferol-3-O-sophoroside-7-O-glucoside	-0.141774	0.737714219073613
Naringenin chalcone	Kaempferol-3-O-sophoroside-7-O-glucoside	0.219122163193712	0.602107815403959
Rutin	Kaempferol-3-O-sophoroside-7-O-glucoside	0.672016664481465	0.0679312793805588
Myricetin	Kaempferol-3-O-sophoroside-7-O-glucoside	0.0670489867603942	0.874659420657703
Quercetin-3-O-rutinoside-7-O-rhamnoside	Kaempferol-3-O-sophoroside-7-O-glucoside	-0.0201525	0.962224198760192
Luteolin	Kaempferol-3-O-sophoroside-7-O-glucoside	0.601605637102186	0.114610582705621
Myricetin-3-O-galactoside	Kaempferol-3-O-sophoroside-7-O-glucoside	0.167029349502975	0.692596116140453
Luteolin 7-xyloside	Kaempferol-3-O-sophoroside-7-O-glucoside	0.172218046252441	0.683419134037143
Naringenin	Kaempferol-3-O-sophoroside-7-O-glucoside	0.428455829134836	0.289547681490634
Quercetin-7-O-glucoside	Kaempferol-3-O-sophoroside-7-O-glucoside	0.749589044112457	0.0322521866645322
Malic acid	Kaempferol-3-O-sophoroside-7-O-glucoside	0.0430670648181435	0.919349047392882
Methylmalonic acid	Kaempferol-3-O-sophoroside-7-O-glucoside	0.495608923617431	0.211689551248162
Caffeine	Astragalin	0.0563710305347018	0.894528016582374
Theobromine	Astragalin	-0.296866	0.475214132155164
Phenethylamine	Astragalin	0.297733947126623	0.473862468289787
trans-Cinnamate	Astragalin	0.129590773077226	0.759723991564119
D-(-)-quinic acid	Astragalin	-0.0612497	0.885443788245536
Ellagic acid	Astragalin	-0.24054	0.566083131816469
Shikimic acid	Astragalin	-0.0947881	0.823333924394447
Gentisic acid	Astragalin	0.286379756695104	0.491674323640155
Gallic acid	Astragalin	-0.284243	0.495054675959051
p-Coumaric acid	Astragalin	0.00827438098555026	0.984486243773354
Isoleucine	Astragalin	0.0904413763273446	0.83134487287881
L-phenylalanine	Astragalin	-0.412083	0.310358735704645
Homoproline	Astragalin	-0.188035	0.655657568842013
Valine	Astragalin	-0.345319	0.402156918389627
L-glutamic acid	Astragalin	0.0187648404743035	0.964824182564862
Proline	Astragalin	-0.212253	0.61381709772253
L-tyrosine	Astragalin	-0.220386	0.599960672293692
L-norleucine	Astragalin	0.147123207687908	0.728098783076575
D-(+)-tryptophan	Astragalin	-0.223749	0.594261586443829
N-Acetyl-L-phenylalanine	Astragalin	-0.0465325	0.912877387166839
L-leucine	Astragalin	-0.109792	0.79578878639096
L-arginine	Astragalin	-0.168926	0.689237854909552
L-pyroglutamic acid	Astragalin	-0.0786698	0.853101680413717
N-acetylornithine	Astragalin	0.204232054695671	0.627579988148727
L-threonine	Astragalin	-0.141861	0.737558525744233
L-alanine	Astragalin	-0.16737	0.691992811347849
L-aspartic acid	Astragalin	-0.133071	0.75342193100965
L-serine	Astragalin	-0.542238	0.165013020856007
Catechin gallate	Astragalin	0.0164873131622155	0.969091889577727
Epigallocatechin gallate	Astragalin	0.17561797401995	0.677424095318376
Epigallocatechin	Astragalin	-0.658532	0.0757875649685409
Epitheaflagallin 3-O-gallate	Astragalin	-0.189143	0.653723534451993
Theaflavine-3,3-digallate	Astragalin	0.0229700698659935	0.956946266056624
Kaempferol-7-O-glucoside	Astragalin	0.10134940108593	0.811267151473434
Kaempferol	Astragalin	0.396527964379363	0.330768665150727
Kaempferol 3-O-sophoroside 7-O-rhamnoside	Astragalin	-0.17371	0.680787400362731
Dihydromyricetin	Astragalin	-0.369302	0.367941332434132
Dihydrokaempferol	Astragalin	0.185167851433099	0.660664740278679
Kaempferol-3-O-rutinoside	Astragalin	0.662715975150639	0.0732956372489784
Kaempferol-3-O-sophoroside-7-O-glucoside	Astragalin	-0.179639	0.670353774135072
Quercetin	Astragalin	0.0838764453220493	0.843467723776009
Naringenin chalcone	Astragalin	-0.901159	0.00223863322329747
Rutin	Astragalin	0.0624140474616501	0.8832772242755
Isoquercetin	Astragalin	-0.50741	0.199293369834198
Myricetin	Astragalin	-0.185483	0.660113085895135
Quercetin-3-O-rutinoside-7-O-rhamnoside	Astragalin	-0.102024	0.810028793268898
Kaempferol 3-glucorhamnoside	Astragalin	0.892594483309993	0.002853399028715
Luteolin	Astragalin	-0.0608062	0.886269116610586
Kaempferol-3-O-(6'-galloyl)galactoside	Astragalin	0.631143315376299	0.0933145086612943
Myricetin-3-O-galactoside	Astragalin	0.0156810431212724	0.970602863656905
Kaempferol 3- (2'-p-coumaryl-alpha-L-arabinopyranoside)	Astragalin	-0.214431	0.61009646584783
Luteolin 7-xyloside	Astragalin	-0.208736	0.619839987473912
Naringenin	Astragalin	-0.30518	0.462322654377743
Kaempferol-3-O-(6'-trans-P-coumaroyl-2'-glucosyl)rhamnoside	Astragalin	0.701956379183732	0.0522747678663338
Kaempferol-3-O-glucoside-7-O-rhamnoside	Astragalin	0.618676220373691	0.101998147340767
Quercetin-7-O-glucoside	Astragalin	0.132073508874709	0.755226866723162
Guanine	Astragalin	-0.272498	0.51379619582108
Malic acid	Astragalin	0.460882870268781	0.250418505585954
Methylmalonic acid	Astragalin	-0.0765548	0.857019525346131
Fumaric acid	Astragalin	-0.0224932	0.957839443009003
Theobromine	Quercetin	-0.0874836	0.836803274768665
trans-Cinnamate	Quercetin	0.0930940627277966	0.826454510477774
Shikimic acid	Quercetin	0.151993974484265	0.719370115537753
Valine	Quercetin	-0.102822	0.808563092351564
Theaflavine-3,3-digallate	Quercetin	-0.145607	0.730821378139353
Rutin	Quercetin	0.314488406002226	0.448060432646523
Quercetin-3-O-rutinoside-7-O-rhamnoside	Quercetin	-0.403803	0.32114627796261
Quercetin-7-O-glucoside	Quercetin	0.100986003047414	0.811934646616919
Theobromine	Naringenin chalcone	0.546827645348898	0.160753879344798
Phenethylamine	Naringenin chalcone	-0.30003	0.470292498419641
trans-Cinnamate	Naringenin chalcone	-0.497938	0.2092118124143
Shikimic acid	Naringenin chalcone	0.0734806530652301	0.862718912051643
p-Coumaric acid	Naringenin chalcone	-0.328372	0.42713115000782
Valine	Naringenin chalcone	0.37815399746807	0.355656647780888
Proline	Naringenin chalcone	-0.0554306	0.896280250778946
Theaflavine-3,3-digallate	Naringenin chalcone	0.211821410442033	0.614555029473539
Quercetin	Naringenin chalcone	-0.167321	0.692078641203612
Rutin	Naringenin chalcone	-0.106819	0.801232594081335
Quercetin-3-O-rutinoside-7-O-rhamnoside	Naringenin chalcone	0.0239521720491554	0.95510685134885
Quercetin-7-O-glucoside	Naringenin chalcone	0.0332755446446591	0.937654394419766
Theobromine	Rutin	-0.468599	0.241525684027835
trans-Cinnamate	Rutin	0.00911263966049201	0.982914746507306
Shikimic acid	Rutin	-0.0573588	0.892687818005381
Valine	Rutin	0.494779644641496	0.21257537166912
Theaflavine-3,3-digallate	Rutin	-0.579749	0.131984000301238
Theobromine	Isoquercetin	-0.386994	0.343578651706841
Phenethylamine	Isoquercetin	-0.414501	0.307242011286399
trans-Cinnamate	Isoquercetin	-0.187046	0.657383639826549
Shikimic acid	Isoquercetin	0.618294805006317	0.102270818474577
p-Coumaric acid	Isoquercetin	0.00673462956543823	0.987372951372995
L-phenylalanine	Isoquercetin	0.800230904012054	0.0170639478929047
Valine	Isoquercetin	0.882685840424008	0.00368956302351031
L-glutamic acid	Isoquercetin	0.523936011987805	0.182595898779654
Proline	Isoquercetin	-0.042065	0.921221187864703
L-tyrosine	Isoquercetin	0.63618791973932	0.0899267603604745
L-norleucine	Isoquercetin	-0.544404	0.162995273873077
N-Acetyl-L-phenylalanine	Isoquercetin	-0.426651	0.291807586640696
L-leucine	Isoquercetin	-0.515947	0.190570806919118
L-arginine	Isoquercetin	-0.162125	0.701300848152127
L-pyroglutamic acid	Isoquercetin	-0.0688257	0.87135871090912
N-acetylornithine	Isoquercetin	-0.688821	0.0588437955378855
L-threonine	Isoquercetin	0.569176233002076	0.140882727174016
L-alanine	Isoquercetin	0.523241612473552	0.183281876675768
L-aspartic acid	Isoquercetin	0.679448270173197	0.0638168914195234
L-serine	Isoquercetin	0.761197719634661	0.0282388376858619
Theaflavine-3,3-digallate	Isoquercetin	-0.697427	0.054487342906336
Kaempferol-7-O-glucoside	Isoquercetin	-0.261078	0.532267593369839
Kaempferol	Isoquercetin	-0.801642	0.0167237891611495
Kaempferol 3-O-sophoroside 7-O-rhamnoside	Isoquercetin	-0.237976	0.570356017981873
Kaempferol-3-O-rutinoside	Isoquercetin	0.151721268238251	0.719858128637634
Kaempferol-3-O-sophoroside-7-O-glucoside	Isoquercetin	0.808239549564632	0.0151904606269788
Quercetin	Isoquercetin	-0.0937792	0.825192170465657
Naringenin chalcone	Isoquercetin	0.437552058430577	0.278288325518755
Rutin	Isoquercetin	0.328801137779297	0.426490195468702
Myricetin	Isoquercetin	-0.153074	0.717438123622771
Quercetin-3-O-rutinoside-7-O-rhamnoside	Isoquercetin	-0.20352	0.628806503220593
Kaempferol 3-glucorhamnoside	Isoquercetin	-0.213199	0.612199896953396
Luteolin	Isoquercetin	0.619694170809533	0.101272461532299
Kaempferol-3-O-(6'-galloyl)galactoside	Isoquercetin	-0.218743	0.60275162118857
Myricetin-3-O-galactoside	Isoquercetin	0.259865052931301	0.53424443789159
Kaempferol 3- (2'-p-coumaryl-alpha-L-arabinopyranoside)	Isoquercetin	0.47811249470757	0.230785920434445
Luteolin 7-xyloside	Isoquercetin	0.0587164991917047	0.890159343053794
Naringenin	Isoquercetin	0.0576972320879305	0.892057540544855
Kaempferol-3-O-(6'-trans-P-coumaroyl-2'-glucosyl)rhamnoside	Isoquercetin	-0.474323	0.235033751773449
Kaempferol-3-O-glucoside-7-O-rhamnoside	Isoquercetin	0.0297382606513125	0.944273626871306
Quercetin-7-O-glucoside	Isoquercetin	0.661119899807406	0.0742403901913934
Malic acid	Isoquercetin	0.124732252277994	0.76854145641527
Methylmalonic acid	Isoquercetin	0.5779510476844	0.133474468434285
Theobromine	Myricetin	0.531137414867957	0.175562963227769
Phenethylamine	Myricetin	-0.0092397	0.982676549539871
trans-Cinnamate	Myricetin	-0.608601	0.109340682735389
Shikimic acid	Myricetin	0.147351360177531	0.727689343900899
p-Coumaric acid	Myricetin	0.0702301715408006	0.868750780992372
Valine	Myricetin	-0.126426	0.765464554920156
Proline	Myricetin	0.128237595458066	0.762177568562228
N-Acetyl-L-phenylalanine	Myricetin	0.792359229977261	0.0190402668789639
N-acetylornithine	Myricetin	-0.17809	0.673074844920468
Theaflavine-3,3-digallate	Myricetin	0.260904406400367	0.532550948524306
Quercetin	Myricetin	-0.316349	0.445232034161237
Naringenin chalcone	Myricetin	0.380081738848778	0.353006494904955
Rutin	Myricetin	-0.165962	0.694487186909096
Quercetin-3-O-rutinoside-7-O-rhamnoside	Myricetin	0.56484309273679	0.144623003365792
Myricetin-3-O-galactoside	Myricetin	-0.345915	0.401290673307415
Naringenin	Myricetin	0.769208513705537	0.0256585310156389
Quercetin-7-O-glucoside	Myricetin	-0.285571	0.492952537041901
Theobromine	Quercetin-3-O-rutinoside-7-O-rhamnoside	-0.112085	0.791593584402281
trans-Cinnamate	Quercetin-3-O-rutinoside-7-O-rhamnoside	0.209911995800761	0.617823877129864
Shikimic acid	Quercetin-3-O-rutinoside-7-O-rhamnoside	-0.271837	0.514858674011662
Valine	Quercetin-3-O-rutinoside-7-O-rhamnoside	-0.341426	0.407837081615901
Theaflavine-3,3-digallate	Quercetin-3-O-rutinoside-7-O-rhamnoside	-0.0633178	0.881595989639708
Rutin	Quercetin-3-O-rutinoside-7-O-rhamnoside	0.114926524767265	0.786402699701856
Quercetin-7-O-glucoside	Quercetin-3-O-rutinoside-7-O-rhamnoside	-0.542241	0.165009432697955
Theobromine	Kaempferol 3-glucorhamnoside	-0.609231	0.108873060135019
Phenethylamine	Kaempferol 3-glucorhamnoside	0.411796801750015	0.31072923108636
trans-Cinnamate	Kaempferol 3-glucorhamnoside	0.260434952902536	0.533315617528872
Shikimic acid	Kaempferol 3-glucorhamnoside	0.0389584807279724	0.927026727167168
p-Coumaric acid	Kaempferol 3-glucorhamnoside	0.138869831148659	0.742947300577186
L-phenylalanine	Kaempferol 3-glucorhamnoside	-0.225036	0.59208587505435
Valine	Kaempferol 3-glucorhamnoside	-0.157587	0.709379984191651
L-glutamic acid	Kaempferol 3-glucorhamnoside	0.0984535641663013	0.81658899914688
Proline	Kaempferol 3-glucorhamnoside	-0.22643	0.589731497513153
L-tyrosine	Kaempferol 3-glucorhamnoside	-0.205033	0.626200776079762
L-norleucine	Kaempferol 3-glucorhamnoside	-0.0842593	0.842759894745822
N-Acetyl-L-phenylalanine	Kaempferol 3-glucorhamnoside	-0.429847	0.287812017444461
L-leucine	Kaempferol 3-glucorhamnoside	-0.387104	0.343429717929606
L-arginine	Kaempferol 3-glucorhamnoside	-0.338398	0.412278156813084
L-pyroglutamic acid	Kaempferol 3-glucorhamnoside	-0.105795	0.803110459020549
N-acetylornithine	Kaempferol 3-glucorhamnoside	0.0186117593312577	0.965111009252039
L-threonine	Kaempferol 3-glucorhamnoside	-0.237149	0.571736071772025
L-alanine	Kaempferol 3-glucorhamnoside	-0.116525	0.783485528740133
[truncated: 776 more rows]

## Sheet: Sheet2
Var1	FV	correlation coefficient	p_value
Sweetness	Caffeine	-0.729914	0.176747279291409
Bitterness	Caffeine	0.838783947530282	0.743102185075254
Sweet after taste	Caffeine	-0.0190498	0.964290176182973
Astringency	Caffeine	0.435721038123355	0.748630795386152
Mellowness	Caffeine	0.301875741495049	0.467429917610891
Sourness	Caffeine	0.0829339028216245	0.845210488512925
Umami	Caffeine	-0.341473	0.407767849197652
Sweetness	Theobromine	-0.132161	0.755067681296086
Bitterness	Theobromine	0.637738659763777	0.74498788331913
Sweet after taste	Theobromine	0.327995063367294	0.427693170714123
Astringency	Theobromine	0.189198417655345	0.653627748359955
Mellowness	Theobromine	0.565370961544585	0.144164460296711
Sourness	Theobromine	-0.0795474	0.851476579615371
Umami	Theobromine	0.0458002108287354	0.914244620671193
Sweetness	Acefylline	-0.301153	0.468550085730336
Bitterness	Acefylline	-0.0106033	0.980120320167603
Sweet after taste	Acefylline	-0.0446888	0.91631999374578
Astringency	Acefylline	0.0626492499052997	0.882839661793322
Mellowness	Acefylline	0.431336037032823	0.285958942720408
Sourness	Acefylline	-0.0506823	0.905133215384709
Umami	Acefylline	-0.135841	0.748414491742998
Sweetness	Phenethylamine	-0.401367	0.324354067330252
Bitterness	Phenethylamine	0.422803581108801	0.296653568910004
Sweet after taste	Phenethylamine	0.242743218445273	0.562419741119586
Astringency	Phenethylamine	0.392722359426455	0.335854800543815
Mellowness	Phenethylamine	0.0952619183552062	0.82246156869513
Sourness	Phenethylamine	-0.0987232	0.816093221500356
Umami	Phenethylamine	-0.456511	0.25552917148166
Sweetness	trans-Cinnamate	-0.467912	0.242310258131823
Bitterness	trans-Cinnamate	0.494053648151609	0.213352449825051
Sweet after taste	trans-Cinnamate	-0.775748	0.0236642469189208
Astringency	trans-Cinnamate	0.531070452811741	0.175627676383128
Mellowness	trans-Cinnamate	-0.250134	0.550194298744606
Sourness	trans-Cinnamate	0.645888822239678	0.0836149853702353
Umami	trans-Cinnamate	-0.564189	0.145192238742261
Sweetness	4-p-Coumaroylquinic acid	0.422909894020951	0.296519144884842
Bitterness	4-p-Coumaroylquinic acid	-0.25508	0.542065637818546
Sweet after taste	4-p-Coumaroylquinic acid	-0.105859	0.802991517652985
Astringency	4-p-Coumaroylquinic acid	-0.341132	0.408267940515537
Mellowness	4-p-Coumaroylquinic acid	-0.689405	0.0585419692646917
Sourness	4-p-Coumaroylquinic acid	-0.138385	0.743821358788585
Umami	4-p-Coumaroylquinic acid	0.104365663145055	0.805730701885976
Sweetness	3,5-dihydroxybenzoic acid	0.11709925633761	0.782437753527259
Bitterness	3,5-dihydroxybenzoic acid	-0.0529187	0.900962589079811
Sweet after taste	3,5-dihydroxybenzoic acid	-0.311411	0.452756210470954
Astringency	3,5-dihydroxybenzoic acid	-0.0543952	0.898209967639597
Mellowness	3,5-dihydroxybenzoic acid	-0.339043	0.411330734291135
Sourness	3,5-dihydroxybenzoic acid	-0.0612195	0.885499994977626
Umami	3,5-dihydroxybenzoic acid	-0.144778	0.732311233622744
Sweetness	D-(-)-quinic acid	-0.0931708	0.826313174638341
Bitterness	D-(-)-quinic acid	0.36435498362774	0.374888644043168
Sweet after taste	D-(-)-quinic acid	0.243408485856945	0.561315414671744
Astringency	D-(-)-quinic acid	0.402501040938152	0.32285901453766
Mellowness	D-(-)-quinic acid	0.262852853575497	0.529381524204764
Sourness	D-(-)-quinic acid	-0.137539	0.745348230957105
Umami	D-(-)-quinic acid	-0.216783	0.606087126471998
Sweetness	Ellagic acid	-0.65206	0.0797379965994454
Bitterness	Ellagic acid	0.756910497405622	0.0296828806365155
Sweet after taste	Ellagic acid	-0.612242	0.106653602529021
Astringency	Ellagic acid	0.601301058046434	0.114843224759815
Mellowness	Ellagic acid	-0.676176	0.065609815613574
Sourness	Ellagic acid	0.102412344900836	0.809315291400439
Umami	Ellagic acid	-0.600454	0.115491905799314
Sweetness	Shikimic acid	0.151155024734365	0.720871696233726
Bitterness	Shikimic acid	-0.0248541	0.953417666864454
Sweet after taste	Shikimic acid	0.21961103622868	0.601277276104866
Astringency	Shikimic acid	-0.2361	0.573488437018352
Mellowness	Shikimic acid	-0.709313	0.048797431175096
Sourness	Shikimic acid	-0.690113	0.0581770314166685
Umami	Shikimic acid	0.102026929710702	0.810022921961068
Sweetness	Gentisic acid	0.0633142803579715	0.881602602583183
Bitterness	Gentisic acid	-0.130413	0.758233367554072
Sweet after taste	Gentisic acid	0.691086706109407	0.0576774191933072
Astringency	Gentisic acid	-0.189415	0.6532507878917
Mellowness	Gentisic acid	0.128512771201609	0.761678479972424
Sourness	Gentisic acid	-0.462196	0.24889411847426
Umami	Gentisic acid	0.0874567368622454	0.836852860557648
Sweetness	3-Aminosalicylic acid	-0.300879	0.468974901379017
Bitterness	3-Aminosalicylic acid	-0.242934	0.56210359844342
Sweet after taste	3-Aminosalicylic acid	-0.288076	0.488997285837718
Astringency	3-Aminosalicylic acid	-0.232821	0.578978802419384
Mellowness	3-Aminosalicylic acid	0.0237694317942444	0.955449099282417
Sourness	3-Aminosalicylic acid	-0.0285438	0.946509348169885
Umami	3-Aminosalicylic acid	-0.214238	0.610425064415706
Sweetness	Gallic acid	-0.641257	0.564889972105892
Bitterness	Gallic acid	0.458294761407864	0.253437714999879
Sweet after taste	Gallic acid	0.65550834526873	0.387456518486521
Astringency	Gallic acid	0.474342196167145	0.235012300947389
Mellowness	Gallic acid	0.45370799500886	0.258833146116557
Sourness	Gallic acid	-0.00503565	0.990558314774601
Umami	Gallic acid	0.8284534703288585	0.946678531050722
Sweetness	p-Coumaric acid	-0.397963	0.328860139137909
Bitterness	p-Coumaric acid	0.310810979956449	0.45367347493946
Sweet after taste	p-Coumaric acid	-0.327231	0.428835309702669
Astringency	p-Coumaric acid	0.270324290050006	0.517293142291475
Mellowness	p-Coumaric acid	-0.287048	0.490619524901626
Sourness	p-Coumaric acid	-0.0599992	0.887771285696807
Umami	p-Coumaric acid	-0.553588	0.154591102143072
Sweetness	Isoleucine	0.215924663501961	0.60754918755661
Bitterness	Isoleucine	-0.0577566	0.891946934542318
Sweet after taste	Isoleucine	-0.637344	0.0891608461276743
Astringency	Isoleucine	0.605558350281851	0.803543417068521
Mellowness	Isoleucine	0.0366368217858924	0.931367404423756
Sourness	Isoleucine	0.622050329786812	0.0996041592293403
Umami	Isoleucine	-0.047278	0.911485732906713
Sweetness	L-phenylalanine	0.749577971815752	0.0322561717183841
Bitterness	L-phenylalanine	0.336187772318124	0.415533360398885
Sweet after taste	L-phenylalanine	0.131080579988091	0.757024703228503
Astringency	L-phenylalanine	0.5318648632767038	0.441745131195509
Mellowness	L-phenylalanine	-0.150115	0.722734125424502
Sourness	L-phenylalanine	-0.195026	0.643492859236151
Umami	L-phenylalanine	0.684687219858275	0.0610075508259563
Sweetness	Homoproline	0.234898579977056	0.575498327680786
Bitterness	Homoproline	-0.46703	0.243320392804835
Sweet after taste	Homoproline	0.516421366083657	0.190092366805533
Astringency	Homoproline	-0.504557	0.202253989077225
Mellowness	Homoproline	0.18529338619969	0.660445237301519
Sourness	Homoproline	-0.644822	0.0842958260597271
Umami	Homoproline	0.287741002295153	0.489525301028859
Sweetness	Valine	0.845346368100319	0.00820798244765955
Bitterness	Valine	-0.540499	0.166642404778146
Sweet after taste	Valine	0.340968054408585	0.408507522764922
Astringency	Valine	0.57297720917561	0.137646415115408
Mellowness	Valine	-0.209603	0.618353184038145
Sourness	Valine	-0.40087	0.325010123951775
Umami	Valine	0.45440648183232	0.00819359265072019
Sweetness	L-glutamic acid	0.235357861920144	0.574729760220255
Bitterness	L-glutamic acid	-0.776871	0.506786613436525
Sweet after taste	L-glutamic acid	-0.217132	0.605492434305532
Astringency	L-glutamic acid	-0.396176	0.331237678774102
Mellowness	L-glutamic acid	-0.613443	0.105775997960692
Sourness	L-glutamic acid	-0.0453734	0.915041560192694
Umami	L-glutamic acid	0.805524121073092	0.0461792910225573
Sweetness	Proline	0.749501319478486	0.723833833195055
Bitterness	Proline	-0.121723	0.77401379685951
Sweet after taste	Proline	-0.474494	0.234841268799201
Astringency	Proline	-0.00382022	0.992837156529473
Mellowness	Proline	0.204941214955915	0.626359292274331
Sourness	Proline	0.299902479262396	0.470490178965586
Umami	Proline	-0.193166	0.646723194301242
Sweetness	L-tyrosine	0.658549254518271	0.075776965440975
Bitterness	L-tyrosine	-0.745364	0.0337947212843345
Sweet after taste	L-tyrosine	0.534314845724503	0.172506991843766
Astringency	L-tyrosine	-0.806837	0.0155086459752673
Mellowness	L-tyrosine	-0.0831577	0.844796609796288
Sourness	L-tyrosine	-0.705313	0.0506702933212052
Umami	L-tyrosine	0.680993182292105	0.0629806366971548
Sweetness	L-norleucine	-0.505213	0.201570918337237
Bitterness	L-norleucine	0.724758940518226	0.0419603714296391
Sweet after taste	L-norleucine	-0.821466	0.0123897319782975
Astringency	L-norleucine	0.673152766721125	0.0163645766324324
Mellowness	L-norleucine	-0.0735015	0.862680260165976
Sourness	L-norleucine	0.719538288251289	0.0148994428168764
Umami	L-norleucine	-0.645212	0.0840468625561171
Sweetness	D-(+)-tryptophan	-0.415469	0.305998517456176
Bitterness	D-(+)-tryptophan	0.0715445256478706	0.866311072952088
Sweet after taste	D-(+)-tryptophan	-0.702289	0.0521146776130281
Astringency	D-(+)-tryptophan	0.043108625533124	0.919271410133945
Mellowness	D-(+)-tryptophan	-0.312867	0.450531955646993
Sourness	D-(+)-tryptophan	0.185752600342554	0.659642461759943
Umami	D-(+)-tryptophan	-0.388329	0.341771758394236
Sweetness	N-Acetyl-L-phenylalanine	-0.204762	0.626667401001235
Bitterness	N-Acetyl-L-phenylalanine	0.00539149049495177	0.989891151221208
Sweet after taste	N-Acetyl-L-phenylalanine	0.159926761188758	0.705211063376562
Astringency	N-Acetyl-L-phenylalanine	0.0277350312788574	0.948023478538491
Mellowness	N-Acetyl-L-phenylalanine	0.337435312971368	0.41369483270744
Sourness	N-Acetyl-L-phenylalanine	-0.181267	0.667496067100423
Umami	N-Acetyl-L-phenylalanine	-0.186338	0.658618635723646
Sweetness	L-leucine	-0.543722	0.163628899138738
Bitterness	L-leucine	0.421398513886304	0.298432925550313
Sweet after taste	L-leucine	-0.741807	0.0351277726862808
Astringency	L-leucine	0.626165629799445	0.180402616680282
Mellowness	L-leucine	0.185388727194666	0.660278543571341
Sourness	L-leucine	0.587288552231849	0.0596404531585836
Umami	L-leucine	-0.521954	0.184557947628864
Sweetness	L-arginine	0.249138193917529	0.551835903844709
Bitterness	L-arginine	-0.370524	0.366234839681894
Sweet after taste	L-arginine	-0.154717	0.714500995909178
Astringency	L-arginine	-0.177746	0.673680050957094
Mellowness	L-arginine	0.591879068249881	0.122171891588279
Sourness	L-arginine	0.453891937203505	0.258615678102381
Umami	L-arginine	0.320694191726959	0.438653539926413
Sweetness	Asparagine	0.919217831349473	0.0012393545567788
Bitterness	Asparagine	-0.777243	0.0450219742099694
Sweet after taste	Asparagine	0.296976811985394	0.475042147713147
Astringency	Asparagine	-0.830167	0.093978793286091
Mellowness	Asparagine	0.0275319121943377	0.948403745403253
Sourness	Asparagine	-0.16011	0.704883995213199
Umami	Asparagine	0.881271896207661	0.00382035662379321
Sweetness	L-pyroglutamic acid	-0.140635	0.739765519961002
Bitterness	L-pyroglutamic acid	-0.128972	0.760845002561412
Sweet after taste	L-pyroglutamic acid	-0.631771	0.0928887568201563
Astringency	L-pyroglutamic acid	-0.0120945	0.977325050154898
Mellowness	L-pyroglutamic acid	0.0970466356822583	0.819176817617549
Sourness	L-pyroglutamic acid	0.48456374147078	0.223645555151469
Umami	L-pyroglutamic acid	-0.187664	0.656304784540277
Sweetness	N-acetylornithine	-0.374343	0.360922462104095
Bitterness	N-acetylornithine	0.20524818384891	0.625831128303677
Sweet after taste	N-acetylornithine	-0.290648	0.484949008197343
Astringency	N-acetylornithine	0.327936359270114	0.427780835721315
Mellowness	N-acetylornithine	0.446119255458986	0.267884517495095
Sourness	N-acetylornithine	0.650231176698721	0.0808758663987476
Umami	N-acetylornithine	-0.278245	0.504592121635716
Sweetness	L-threonine	0.727572502242061	0.179025970831273
Bitterness	L-threonine	-0.633133	0.283731586827485
Sweet after taste	L-threonine	-0.049278	0.907753280236719
Astringency	L-threonine	-0.694969	0.212372713170731
Mellowness	L-threonine	-0.393105	0.335341939360722
Sourness	L-threonine	-0.190156	0.651959014733795
Umami	L-threonine	0.513988693866276	0.192553548763159
Sweetness	L-alanine	0.68837675047735	0.488522889709876
Bitterness	L-alanine	-0.785513	0.660061226939138
Sweet after taste	L-alanine	-0.170776	0.685965936959122
Astringency	L-alanine	-0.571435	0.515504466248843
Mellowness	L-alanine	-0.453192	0.259444047983906
Sourness	L-alanine	0.0277348552599968	0.948023808066305
Umami	L-alanine	0.415006007693543	0.306592937029716
Sweetness	L-aspartic acid	0.64085996076311	0.0868536823416118
Bitterness	L-aspartic acid	-0.736239	0.170670735008898
Sweet after taste	L-aspartic acid	0.0636479963306981	0.880981918085398
Astringency	L-aspartic acid	-0.85878	0.149947207735098
Mellowness	L-aspartic acid	-0.307413	0.458885539644659
Sourness	L-aspartic acid	-0.341294	0.408030726046311
Umami	L-aspartic acid	0.488792119502745	0.219028255090559
Sweetness	L-serine	0.754830895875771	0.0303993662961626
Bitterness	L-serine	-0.6908	0.338437097319055
Sweet after taste	L-serine	0.20039937106753	0.634190001703387
Astringency	L-serine	-0.657725	0.384290236490258
Mellowness	L-serine	0.0168546062997712	0.968403597701233
Sourness	L-serine	-0.138847	0.742988612953465
Umami	L-serine	0.83101406230788	0.010586699833762
Sweetness	Catechin gallate	-0.0971593	0.818969593174416
Bitterness	Catechin gallate	0.623375533166479	0.183149473191157
Sweet after taste	Catechin gallate	-0.21594	0.60752303101151
Astringency	Catechin gallate	0.619553701321447	0.101372424238656
Mellowness	Catechin gallate	0.117563009900947	0.781591991984534
Sourness	Catechin gallate	0.444427893742152	0.269922945942957
Umami	Catechin gallate	-0.238847	0.568903143400828
Sweetness	(-)-Epicatechin	-0.116362	0.783783457524024
Bitterness	(-)-Epicatechin	0.542597485753788	0.164676934593777
Sweet after taste	(-)-Epicatechin	0.699102798955322	0.036623818111355
Astringency	(-)-Epicatechin	0.668542514108227	0.0699069789204352
Mellowness	(-)-Epicatechin	-0.0469266	0.912141633121494
Sourness	(-)-Epicatechin	0.622324625957065	0.0429966623289375
Umami	(-)-Epicatechin	-0.392031	0.336782907184055
Sweetness	Epigallocatechin gallate	-0.742739	0.0856350443129996
Bitterness	Epigallocatechin gallate	0.785920710110451	0.00503570075666725
Sweet after taste	Epigallocatechin gallate	-0.121838	0.773804780422005
Astringency	Epigallocatechin gallate	0.808534823393951	0.198132303507267
Mellowness	Epigallocatechin gallate	-0.516012	0.190505032165421
Sourness	Epigallocatechin gallate	-0.17234	0.68320299828294
Umami	Epigallocatechin gallate	-0.75674	0.0768697128698815
Sweetness	(-)-Epicatechin gallate	-0.627073	0.588646827892974
Bitterness	(-)-Epicatechin gallate	0.5330198690339794	0.424407894001037
Sweet after taste	(-)-Epicatechin gallate	0.463789066908859	0.247049961726187
Astringency	(-)-Epicatechin gallate	-0.371258	0.365211176730075
Mellowness	(-)-Epicatechin gallate	0.284209481507854	0.495108125679901
Sourness	(-)-Epicatechin gallate	-0.331445	0.42255390612877
Umami	(-)-Epicatechin gallate	-0.0259117	0.951437301590464
Sweetness	(-)-Gallocatechin	-0.594441	0.120153818164243
Bitterness	(-)-Gallocatechin	0.761431092264933	0.0281615024526213
Sweet after taste	(-)-Gallocatechin	-0.340672	0.408940677502263
Astringency	(-)-Gallocatechin	0.869422756290911	0.00503513254824292
Mellowness	(-)-Gallocatechin	0.335896016224995	0.415963830219313
Sourness	(-)-Gallocatechin	0.576768108915699	0.134460218952335
Umami	(-)-Gallocatechin	-0.794296	0.0560493357890275
Sweetness	Epigallocatechin	-0.566743	0.14297652729435
Bitterness	Epigallocatechin	0.650327476700975	0.0808157233969968
Sweet after taste	Epigallocatechin	0.683948626063169	0.046279770608483
Astringency	Epigallocatechin	0.582676187845014	0.129577271738857
Mellowness	Epigallocatechin	-0.084373	0.842549817037527
Sourness	Epigallocatechin	-0.144838	0.732202050533756
Umami	Epigallocatechin	-0.419396	0.300977935097184
Sweetness	Epitheaflagallin 3-O-gallate	-0.363805	0.375665001293733
Bitterness	Epitheaflagallin 3-O-gallate	0.590610961330305	0.123177797579218
Sweet after taste	Epitheaflagallin 3-O-gallate	-0.0827131	0.845618806282778
Astringency	Epitheaflagallin 3-O-gallate	0.656186257258887	0.0772057248179901
Mellowness	Epitheaflagallin 3-O-gallate	0.396094039931294	0.331346769482588
Sourness	Epitheaflagallin 3-O-gallate	0.418832649514267	0.301695533586603
Umami	Epitheaflagallin 3-O-gallate	-0.205837	0.624817611056144
Sweetness	Theaflavine-3,3-digallate	-0.344746	0.402991369078383
Bitterness	Theaflavine-3,3-digallate	0.252783156047046	0.545835369066511
Sweet after taste	Theaflavine-3,3-digallate	0.0895476784712246	0.832993523285094
Astringency	Theaflavine-3,3-digallate	0.331258653943867	0.422831460611522
Mellowness	Theaflavine-3,3-digallate	0.560509099195029	0.14841819540521
Sourness	Theaflavine-3,3-digallate	0.270140413353452	0.517589395808591
Umami	Theaflavine-3,3-digallate	-0.192397	0.648058838348343
Sweetness	Kaempferol-7-O-glucoside	-0.491446	0.216155386784881
Bitterness	Kaempferol-7-O-glucoside	-0.178757	0.671901862690047
Sweet after taste	Kaempferol-7-O-glucoside	-0.0737987	0.862128997803792
Astringency	Kaempferol-7-O-glucoside	0.491967050575922	0.648806825227312
Mellowness	Kaempferol-7-O-glucoside	0.116028475674352	0.784391279392563
Sourness	Kaempferol-7-O-glucoside	-0.135923	0.748266443967124
Umami	Kaempferol-7-O-glucoside	-0.414286	0.307518562575752
Sweetness	Kaempferol	-0.63078	0.0935612978368676
Bitterness	Kaempferol	0.168748117216168	0.689552541239593
Sweet after taste	Kaempferol	-0.456788	0.25520432122965
Astringency	Kaempferol	0.7628147556161	0.507729784853847
Mellowness	Kaempferol	0.310302586029605	0.454451709119669
Sourness	Kaempferol	0.470378033358514	0.239498261542975
Umami	Kaempferol	-0.728953	0.0402106723980978
Sweetness	Kaempferol 3-O-sophoroside 7-O-rhamnoside	-0.403103	0.322067034895333
Bitterness	Kaempferol 3-O-sophoroside 7-O-rhamnoside	-0.159393	0.706162130474229
Sweet after taste	Kaempferol 3-O-sophoroside 7-O-rhamnoside	-0.23442	0.576299305024356
Astringency	Kaempferol 3-O-sophoroside 7-O-rhamnoside	-0.0889338	0.834126343005939
Mellowness	Kaempferol 3-O-sophoroside 7-O-rhamnoside	0.321876817792669	0.436870273545522
Sourness	Kaempferol 3-O-sophoroside 7-O-rhamnoside	0.0499957560337119	0.906414050515209
Umami	Kaempferol 3-O-sophoroside 7-O-rhamnoside	-0.329377	0.42563188828276
Sweetness	Dihydromyricetin	-0.0760034	0.85804155289714
Bitterness	Dihydromyricetin	-0.187937	0.655827347722658
Sweet after taste	Dihydromyricetin	-0.219292	0.601819258541516
Astringency	Dihydromyricetin	0.503307898167441	0.807671473039193
Mellowness	Dihydromyricetin	0.229023234929977	0.585360959352001
Sourness	Dihydromyricetin	0.00774850576200873	0.985472133204739
Umami	Dihydromyricetin	-0.074643	0.860563438421982
Sweetness	Dihydrokaempferol	-0.0574551	0.892508442754214
Bitterness	Dihydrokaempferol	-0.367812	0.370027169096088
Sweet after taste	Dihydrokaempferol	-0.061992	0.884062416492967
Astringency	Dihydrokaempferol	0.581736557020467	0.666672645904705
Mellowness	Dihydrokaempferol	0.577184130298642	0.0650542938452244
Sourness	Dihydrokaempferol	0.256771040437637	0.53929731775969
Umami	Dihydrokaempferol	-0.129148	0.760527391585257
Sweetness	Kaempferol-3-O-rutinoside	0.449822065556883	0.263448676826652
Bitterness	Kaempferol-3-O-rutinoside	-0.0660175	0.87657643052805
Sweet after taste	Kaempferol-3-O-rutinoside	-0.0559911	0.895235932808704
Astringency	Kaempferol-3-O-rutinoside	0.5848362628281604	0.841693587802778
Mellowness	Kaempferol-3-O-rutinoside	-0.458799	0.252848639971587
Sourness	Kaempferol-3-O-rutinoside	0.173581456850139	0.681013298705982
Umami	Kaempferol-3-O-rutinoside	0.134306458954057	0.751187314488758
Sweetness	Kaempferol-3-O-sophoroside-7-O-glucoside	0.809694302417542	0.0148647213659806
Bitterness	Kaempferol-3-O-sophoroside-7-O-glucoside	-0.754693	0.0304471857711138
Sweet after taste	Kaempferol-3-O-sophoroside-7-O-glucoside	0.3876279048779	0.34271990003459
Astringency	Kaempferol-3-O-sophoroside-7-O-glucoside	0.782317027176294	0.0217608775462039
Mellowness	Kaempferol-3-O-sophoroside-7-O-glucoside	-0.169273	0.688624639847577
Sourness	Kaempferol-3-O-sophoroside-7-O-glucoside	-0.504872	0.20192631438848
Umami	Kaempferol-3-O-sophoroside-7-O-glucoside	0.667308948659817	0.026256605154326
Sweetness	Astragalin	0.0171622101700845	0.967827174100759
Bitterness	Astragalin	-0.127435	0.763633925888648
Sweet after taste	Astragalin	-0.223866	0.594064576761127
Astringency	Astragalin	-0.0874823	0.836805699813015
Mellowness	Astragalin	-0.16306	0.699639561191988
Sourness	Astragalin	0.359227465464957	0.382150599067455
Umami	Astragalin	-0.315836	0.446010349333901
Sweetness	Quercetin	0.0409612283226534	0.923283560728075
Bitterness	Quercetin	0.422600530379287	0.296910391820998
Sweet after taste	Quercetin	0.239730865004668	0.567429632207396
Astringency	Quercetin	0.76048913141947	0.250876654492538
Mellowness	Quercetin	0.136207247547335	0.74775254690932
Sourness	Quercetin	0.0318701465831051	0.940283926210576
Umami	Quercetin	-0.101059	0.81180066483143
Sweetness	Naringenin chalcone	0.138976392502887	0.742755135847321
Bitterness	Naringenin chalcone	-0.0993463	0.814947618404457
Sweet after taste	Naringenin chalcone	0.531404426248048	0.175305046857985
Astringency	Naringenin chalcone	-0.138034	0.744455791821731
Mellowness	Naringenin chalcone	0.324948627747702	0.432252492936186
Sourness	Naringenin chalcone	-0.520293	0.186209647970683
Umami	Naringenin chalcone	0.511479524721317	0.195109710059358
Sweetness	Rutin	-0.684085	0.0613267096878802
Bitterness	Rutin	0.723377791844299	0.137307771034003
Sweet after taste	Rutin	0.290381651387291	0.485366932723671
Astringency	Rutin	0.7444974302875201	0.269263576460091
Mellowness	Rutin	0.292090950879409	0.482682616764276
Sourness	Rutin	-0.0420076	0.921328363283055
Umami	Rutin	0.528523818821399	0.178098296012348
Sweetness	Isoquercetin	0.547141429702882	0.16046492411935
Bitterness	Isoquercetin	-0.337493	0.413609473107453
Sweet after taste	Isoquercetin	0.27798439528881	0.505008435209601
Astringency	Isoquercetin	-0.462152	0.248944463486088
Mellowness	Isoquercetin	-0.444794	0.269481404445031
Sourness	Isoquercetin	-0.555472	0.15289739238344
Umami	Isoquercetin	0.652071931924742	0.0797307622839417
Sweetness	Myricetin	-0.181511	0.667067457000481
Bitterness	Myricetin	0.5336226391636702	0.415476394015781
Sweet after taste	Myricetin	0.397665371836725	0.329255572382309
Astringency	Myricetin	0.8373483553867232	0.362114707186472
Mellowness	Myricetin	0.298998363104039	0.471895005274631
Sourness	Myricetin	-0.577472	0.133873026513023
Umami	Myricetin	-0.0445759	0.916530835531248
Sweetness	Quercetin-3-O-rutinoside-7-O-rhamnoside	-0.403501	0.321543556865886
Bitterness	Quercetin-3-O-rutinoside-7-O-rhamnoside	-0.279033	0.503335397755005
Sweet after taste	Quercetin-3-O-rutinoside-7-O-rhamnoside	-0.105227	0.804151835068237
Astringency	Quercetin-3-O-rutinoside-7-O-rhamnoside	-0.255934	0.540666998777017
Mellowness	Quercetin-3-O-rutinoside-7-O-rhamnoside	0.243640925063936	0.560929750772685
Sourness	Quercetin-3-O-rutinoside-7-O-rhamnoside	-0.128632	0.761462211406504
Umami	Quercetin-3-O-rutinoside-7-O-rhamnoside	-0.296405	0.475933387895399
Sweetness	Kaempferol 3-glucorhamnoside	0.148169080793264	0.726222337149499
Bitterness	Kaempferol 3-glucorhamnoside	-0.154109	0.715587778052786
Sweet after taste	Kaempferol 3-glucorhamnoside	-0.104819	0.804898736044581
Astringency	Kaempferol 3-glucorhamnoside	-0.144997	0.731917818604412
Mellowness	Kaempferol 3-glucorhamnoside	-0.276133	0.507967709028644
Sourness	Kaempferol 3-glucorhamnoside	0.22964035021958	0.584322377651767
Umami	Kaempferol 3-glucorhamnoside	-0.160067	0.704961033239218
Sweetness	Luteolin	0.563262631977819	0.146000705995672
Bitterness	Luteolin	-0.176085	0.676601183675485
Sweet after taste	Luteolin	0.554725064531704	0.153567515827717
Astringency	Luteolin	-0.25579	0.540903094522275
Mellowness	Luteolin	-0.245787	0.557372591583423
Sourness	Luteolin	-0.539117	0.167943068333028
Umami	Luteolin	0.476649683464378	0.232421022216852
Sweetness	Kaempferol-3-O-(6'-galloyl)galactoside	0.36351590472042	0.376072759518916
Bitterness	Kaempferol-3-O-(6'-galloyl)galactoside	-0.050973	0.904591093579027
Sweet after taste	Kaempferol-3-O-(6'-galloyl)galactoside	-0.448638	0.26486363938752
Astringency	Kaempferol-3-O-(6'-galloyl)galactoside	0.0695175667157129	0.870073899809564
Mellowness	Kaempferol-3-O-(6'-galloyl)galactoside	-0.106469	0.80187502841538
Sourness	Kaempferol-3-O-(6'-galloyl)galactoside	0.621778507419033	0.0432312520665311
Umami	Kaempferol-3-O-(6'-galloyl)galactoside	0.0590273948043939	0.889580447543156
Sweetness	Myricetin-3-O-galactoside	0.25085099453703	0.54901328040232
Bitterness	Myricetin-3-O-galactoside	0.231847020104173	0.580613729078694
Sweet after taste	Myricetin-3-O-galactoside	0.38137791218596	0.351229680764083
Astringency	Myricetin-3-O-galactoside	0.201210794950833	0.632788803814292
Mellowness	Myricetin-3-O-galactoside	-0.0953538	0.822292455563434
Sourness	Myricetin-3-O-galactoside	-0.228599	0.586075256727354
Umami	Myricetin-3-O-galactoside	0.135448887909397	0.74912248817535
Sweetness	Kaempferol 3- (2'-p-coumaryl-alpha-L-arabinopyranoside)	-0.15819	0.70830556661363
Bitterness	Kaempferol 3- (2'-p-coumaryl-alpha-L-arabinopyranoside)	-0.0271328	0.949151048901068
Sweet after taste	Kaempferol 3- (2'-p-coumaryl-alpha-L-arabinopyranoside)	-0.579786	0.131953172953509
Astringency	Kaempferol 3- (2'-p-coumaryl-alpha-L-arabinopyranoside)	-0.129427	0.760021029168705
Mellowness	Kaempferol 3- (2'-p-coumaryl-alpha-L-arabinopyranoside)	-0.636414	0.08977678687318
Sourness	Kaempferol 3- (2'-p-coumaryl-alpha-L-arabinopyranoside)	0.0195471740903965	0.963358383534258
Umami	Kaempferol 3- (2'-p-coumaryl-alpha-L-arabinopyranoside)	-0.127198	0.764063132630913
Sweetness	Luteolin 7-xyloside	-0.22913	0.585181752392112
Bitterness	Luteolin 7-xyloside	-0.179951	0.669804459387393
Sweet after taste	Luteolin 7-xyloside	-0.25122	0.548405213277605
Astringency	Luteolin 7-xyloside	-0.131858	0.755616517068719
Mellowness	Luteolin 7-xyloside	0.119648249268321	0.777791398467116
Sourness	Luteolin 7-xyloside	0.00846665341068027	0.984125783495466
Umami	Luteolin 7-xyloside	-0.204536	0.627055900313643
Sweetness	Naringenin	0.328864229961673	0.426396097765353
Bitterness	Naringenin	-0.585808	0.127029428324877
Sweet after taste	Naringenin	0.411310116673279	0.311358821315106
Astringency	Naringenin	-0.496465	0.21077742081835
Mellowness	Naringenin	0.54730926604133	0.160310484535545
Sourness	Naringenin	-0.361928	0.378317701784114
Umami	Naringenin	0.384792537569287	0.346568543259782
Sweetness	Kaempferol-3-O-(6'-trans-P-coumaroyl-2'-glucosyl)rhamnoside	-0.269111	0.519248613568224
Bitterness	Kaempferol-3-O-(6'-trans-P-coumaroyl-2'-glucosyl)rhamnoside	0.156851624668502	0.710691265903396
Sweet after taste	Kaempferol-3-O-(6'-trans-P-coumaroyl-2'-glucosyl)rhamnoside	-0.605361	0.111764357318288
Astringency	Kaempferol-3-O-(6'-trans-P-coumaroyl-2'-glucosyl)rhamnoside	0.145954344818974	0.730197287170987
Mellowness	Kaempferol-3-O-(6'-trans-P-coumaroyl-2'-glucosyl)rhamnoside	-0.400915	0.324950919215788
Sourness	Kaempferol-3-O-(6'-trans-P-coumaroyl-2'-glucosyl)rhamnoside	0.39436334101456	0.333657215300795
Umami	Kaempferol-3-O-(6'-trans-P-coumaroyl-2'-glucosyl)rhamnoside	-0.565472	0.144076807807308
Sweetness	Kaempferol-3-O-glucoside-7-O-rhamnoside	0.165439189244385	0.695415158938165
Bitterness	Kaempferol-3-O-glucoside-7-O-rhamnoside	0.262909395810804	0.529289654090934
Sweet after taste	Kaempferol-3-O-glucoside-7-O-rhamnoside	-0.181888	0.666406417858353
Astringency	Kaempferol-3-O-glucoside-7-O-rhamnoside	0.215458230509997	0.608344
Mellowness	Kaempferol-3-O-glucoside-7-O-rhamnoside	-0.537983	0.169015227260716
Sourness	Kaempferol-3-O-glucoside-7-O-rhamnoside	0.224153688416716	0.593577844583291
Umami	Kaempferol-3-O-glucoside-7-O-rhamnoside	-0.139889	0.741109130263543
Sweetness	Quercetin-7-O-glucoside	0.857577260627625	0.00647284710715974
Bitterness	Quercetin-7-O-glucoside	-0.562089	0.147028357599667
Sweet after taste	Quercetin-7-O-glucoside	0.505536201339274	0.201235440687869
Astringency	Quercetin-7-O-glucoside	0.61497104142481	0.104664598037197
Mellowness	Quercetin-7-O-glucoside	-0.258561	0.536372152124936
Sourness	Quercetin-7-O-glucoside	-0.382182	0.350129290818712
Umami	Quercetin-7-O-glucoside	0.58389966311272	0.0213170395662786
Sweetness	Adenine	0.277554953447222	0.50569417951529
Bitterness	Adenine	-0.441218	0.2738125369199
Sweet after taste	Adenine	-0.426525	0.291965671158974
Astringency	Adenine	-0.293461	0.480534835263178
Mellowness	Adenine	0.106584968270097	0.801661580048401
Sourness	Adenine	0.497705314095189	0.209458827465025
Umami	Adenine	0.118443763242627	0.779986250640023
Sweetness	Adenosine	0.52796725359915	0.178640715942794
Bitterness	Adenosine	-0.365067	0.373884490272294
Sweet after taste	Adenosine	-0.10756	0.799875837373595
Astringency	Adenosine	-0.452788	0.259922012236638
Mellowness	Adenosine	-0.70616	0.0502704792223023
Sourness	Adenosine	-0.140562	0.73989702326325
Umami	Adenosine	0.269857751090912	0.518044931829763
Sweetness	5'-Methylthioadenosine	-0.428238	0.289820305947438
Bitterness	5'-Methylthioadenosine	0.482194040534841	0.226254969757548
Sweet after taste	5'-Methylthioadenosine	-0.10567	0.803339145989742
Astringency	5'-Methylthioadenosine	0.49970190196785	0.207345775222799
Mellowness	5'-Methylthioadenosine	0.280220628993421	0.501443301170551
Sourness	5'-Methylthioadenosine	0.285206596016457	0.493529344957155
Umami	5'-Methylthioadenosine	-0.211067	0.615846194198566
Sweetness	Guanine	-0.172478	0.682961044799425
Bitterness	Guanine	0.379052671242059	0.354420074720864
Sweet after taste	Guanine	0.411881054563414	0.310620300825921
Astringency	Guanine	0.220317652535519	0.600077478256134
Mellowness	Guanine	-0.189125	0.653755457535877
Sourness	Guanine	-0.51678	0.18973113828887
Umami	Guanine	-0.0212465	0.960174846710273
Sweetness	7-Methylxanthine	-0.234074	0.576878431018391
Bitterness	7-Methylxanthine	0.0391336387010692	0.926699306624397
Sweet after taste	7-Methylxanthine	0.538509740668722	0.168516730081567
Astringency	7-Methylxanthine	0.094772189989216	0.823363303994991
Mellowness	7-Methylxanthine	0.650969585273502	0.0804153694344251
Sourness	7-Methylxanthine	-0.108356	0.798418007271304
Umami	7-Methylxanthine	-0.117344	0.781991929624946
Sweetness	Malic acid	0.05140994100575	0.903776070383552
Bitterness	Malic acid	-0.0365934	0.931448677572344
Sweet after taste	Malic acid	-0.437848	0.277925979354789
Astringency	Malic acid	-0.0634748	0.881304123934444
Mellowness	Malic acid	-0.490416	0.217268758854365
Sourness	Malic acid	0.78661935228419	0.344086608429525
Umami	Malic acid	-0.0723012	0.864906871909731
Sweetness	Methylmalonic acid	0.0121932719172726	0.977139881110833
Bitterness	Methylmalonic acid	-0.165642	0.695056085415839
Sweet after taste	Methylmalonic acid	0.173479614734011	0.681192925492165
Astringency	Methylmalonic acid	-0.339344	0.410888940690497
Mellowness	Methylmalonic acid	-0.565798	0.143793722802394
Sourness	Methylmalonic acid	-0.64515	0.0840860884388474
Umami	Methylmalonic acid	-0.00268195	0.994971374895942
Sweetness	5'-Glucosyloxyjasmanic acid	-0.486697	0.221309964704323
Bitterness	5'-Glucosyloxyjasmanic acid	0.555582060842918	0.152798479228151
Sweet after taste	5'-Glucosyloxyjasmanic acid	0.0959573689879114	0.821181329609508
Astringency	5'-Glucosyloxyjasmanic acid	0.437618949539176	0.278206337565069
Mellowness	5'-Glucosyloxyjasmanic acid	-0.0266578	0.950040374189974
Sourness	5'-Glucosyloxyjasmanic acid	-0.287303	0.490216704318971
Umami	5'-Glucosyloxyjasmanic acid	-0.157713	0.709154750515132
Sweetness	2-Isopropylmaleic acid	0.176751130700783	0.675429283415528
Bitterness	2-Isopropylmaleic acid	0.285471196524183	0.493110717670767
Sweet after taste	2-Isopropylmaleic acid	0.277490096229356	0.505797776077156
Astringency	2-Isopropylmaleic acid	0.406216191550759	0.317984821292195
Mellowness	2-Isopropylmaleic acid	0.562728724604338	0.146467746134523
Sourness	2-Isopropylmaleic acid	0.0456300958158802	0.914562254515048
Umami	2-Isopropylmaleic acid	0.216632496436455	0.606343259071061
Sweetness	Fumaric acid	-0.667331	0.0706039090558201
Bitterness	Fumaric acid	-0.827814	0.011171028117951
Sweet after taste	Fumaric acid	0.146515552454137	0.729189546332071
Astringency	Fumaric acid	-0.751416	0.0315988605162468
Mellowness	Fumaric acid	0.153735137809364	0.71625622853037
Sourness	Fumaric acid	0.7140306684954433	0.9736959489579
Umami	Fumaric acid	0.604020719112808	0.0512844994933506
