# Supplementary material for: Exploring the effect of different tea varieties on the quality of Sichuan Congou black tea based on metabolomic analysis and sensory science
Source: Front Nutr. 2025 May 9;12:1587413. doi: 10.3389/fnut.2025.1587413 (PMC12100625; doi:10.3389/fnut.2025.1587413)
Supplement: SUPPLEMENTARY TABLE S3 — Intricate relationship between primary flavor components. [file Table_3.xls]

## Sheet: Sheet1
Categories	Var2	Var1	correlation coefficient	p_value
Alkaloids	Caffeine	Theobromine	0.707309	0.0497307
Alkaloids	Caffeine	L-phenylalanine	-0.744118	0.0342582109336548
Alkaloids	Caffeine	Theaflavine-3,3-digallate	0.8795	0.00398843936064648
Alkaloids	Caffeine	Rutin	-0.739821	0.0358859363715723
Alkaloids	Acefylline	Proline	0.798033676757986	0.0176020010096983
Alkaloids	Acefylline	Kaempferol 3-O-sophoroside 7-O-rhamnoside	0.875304994555157	0.00440515094040255
Alkaloids	Acefylline	Dihydromyricetin	0.881166579549773	0.0038302164531746
Alkaloids	Acefylline	Quercetin-3-O-rutinoside-7-O-rhamnoside	0.780959683930694	0.0221460750924843
Alkaloids	Acefylline	Luteolin 7-xyloside	0.869410768594008	0.00503647199098984
Alkaloids	Phenethylamine	Quercetin	0.769080605821087	0.025698535203941
Phenolic acids	4-p-Coumaroylquinic acid	Theaflavine-3,3-digallate	-0.719165	0.0443644984396138
Phenolic acids	4-p-Coumaroylquinic acid	Kaempferol-3-O-glucoside-7-O-rhamnoside	0.736597592749558	0.0371374841574454
Phenolic acids	4-p-Coumaroylquinic acid	Adenosine	0.961220255395137	0.000141591450269508
Phenolic acids	4-p-Coumaroylquinic acid	5'-Methylthioadenosine	-0.713878	0.0467119451123423
Phenolic acids	3,5-Dihydroxybenzoic acid	p-Coumaric acid	0.789214869059227	0.0198678338451156
Phenolic acids	3,5-Dihydroxybenzoic acid	N-acetylornithine	-0.708402	0.0492201438714614
Phenolic acids	3,5-Dihydroxybenzoic acid	L-aspartic acid	0.723276438299412	0.0425896500173856
Phenolic acids	3,5-Dihydroxybenzoic acid	Theaflavine-3,3-digallate	-0.754391	0.0305522580489296
Phenolic acids	3,5-Dihydroxybenzoic acid	5'-Methylthioadenosine	-0.723417	0.0425296882938017
Phenolic acids	D-(-)-quinic acid	L-glutamic acid	-0.86328	0.00575187325358313
Phenolic acids	D-(-)-quinic acid	L-alanine	-0.802925	0.0164185298855395
Phenolic acids	D-(-)-quinic acid	Quercetin	0.735935694699017	0.0373977130034421
Phenolic acids	Gentisic acid	Phenethylamine	0.785878398953062	0.0207701013410456
Phenolic acids	Gentisic acid	L-leucine	-0.761553	0.0281212583998924
Phenolic acids	3-Aminosalicylic acid	Acefylline	0.789045374795984	0.0199130682871092
Phenolic acids	3-Aminosalicylic acid	Proline	0.831117136263674	0.0105682073935814
Phenolic acids	3-Aminosalicylic acid	D-(+)-tryptophan	0.727239137382102	0.040920274403894
Phenolic acids	3-Aminosalicylic acid	L-pyroglutamic acid	0.802491089003358	0.0165213495034711
Phenolic acids	3-Aminosalicylic acid	Kaempferol-7-O-glucoside	0.842798908576673	0.00860290845551059
Phenolic acids	3-Aminosalicylic acid	Kaempferol 3-O-sophoroside 7-O-rhamnoside	0.913127182226742	0.00153411213503661
Phenolic acids	3-Aminosalicylic acid	Dihydromyricetin	0.81564136958177	0.0135788809919481
Phenolic acids	3-Aminosalicylic acid	Quercetin-3-O-rutinoside-7-O-rhamnoside	0.909717441355236	0.001717397772119
Phenolic acids	3-Aminosalicylic acid	Luteolin 7-xyloside	0.950656554095814	0.000289344996417334
Phenolic acids	Gallic acid	Theobromine	0.820457885875399	0.012590630286233
Phenolic acids	Gallic acid	Theaflavine-3,3-digallate	0.808604736806652	0.015108272856513
Amino acids and derivatives	Isoleucine	Proline	0.730056896083387	0.0397577936680678
Amino acids and derivatives	Isoleucine	L-pyroglutamic acid	0.753636273761156	0.0308157101204188
Amino acids and derivatives	L-phenylalanine	Valine	0.924753154275405	0.00100592917847337
Amino acids and derivatives	L-phenylalanine	L-serine	0.894237835745138	0.00272790774362337
Amino acids and derivatives	Homoproline	trans-Cinnamate	-0.850925	0.00738398500777855
Amino acids and derivatives	Homoproline	L-tyrosine	0.784875146036905	0.0210463023931429
Amino acids and derivatives	Homoproline	N-Acetyl-L-phenylalanine	0.783322080946318	0.021478358847876
Amino acids and derivatives	Homoproline	Myricetin	0.864838023959903	0.00556424369944834
Amino acids and derivatives	Homoproline	Naringenin	0.829380821833075	0.0108824587765104
Amino acids and derivatives	Proline	Quercetin-3-O-rutinoside-7-O-rhamnoside	0.722040058745988	0.0431188040679123
Amino acids and derivatives	L-tyrosine	trans-Cinnamate	-0.736809	0.0370547200565248
Amino acids and derivatives	L-tyrosine	Valine	0.776296439354264	0.0235016177672266
Amino acids and derivatives	D-(+)-tryptophan	Proline	0.740820937799273	0.0355030637395441
Amino acids and derivatives	D-(+)-tryptophan	L-pyroglutamic acid	0.78836622937048	0.0200949618077179
Amino acids and derivatives	D-(+)-tryptophan	Kaempferol 3- (2'-p-coumaryl-alpha-L-arabinopyranoside)	0.829943322078407	0.0107800142567701
Amino acids and derivatives	N-Acetyl-L-phenylalanine	Theobromine	0.810613486393382	0.0146611866001407
Amino acids and derivatives	L-leucine	L-norleucine	0.81410100556644	0.013904917165963
Amino acids and derivatives	L-leucine	Quercetin-7-O-glucoside	-0.796046	0.0180976686515399
Amino acids and derivatives	L-arginine	Shikimic acid	-0.756346	0.0298762612139672
Amino acids and derivatives	Asparagine	Phenethylamine	-0.712293	0.0474299668382463
Amino acids and derivatives	Asparagine	L-phenylalanine	0.781317483812184	0.0220441278816814
Amino acids and derivatives	Asparagine	Valine	0.890503838650888	0.00301836448125938
Amino acids and derivatives	Asparagine	L-threonine	0.79080330485026	0.0194470262799114
Amino acids and derivatives	Asparagine	L-aspartic acid	0.707556481550101	0.0496147338004534
Amino acids and derivatives	Asparagine	L-serine	0.869542122051764	0.00502180771623272
Amino acids and derivatives	Asparagine	Kaempferol-3-O-sophoroside-7-O-glucoside	0.796681272788102	0.0179383876321542
Amino acids and derivatives	Asparagine	Quercetin-7-O-glucoside	0.744664141003063	0.0340546236891682
Amino acids and derivatives	Asparagine	Fumaric acid	0.736353627090262	0.0372332716915593
Amino acids and derivatives	L-pyroglutamic acid	Proline	0.931353457792211	0.000767650925534528
Amino acids and derivatives	L-pyroglutamic acid	Luteolin 7-xyloside	0.78681312935007	0.0205148064797816
Amino acids and derivatives	N-acetylornithine	Shikimic acid	-0.883084	0.00365324606183117
Amino acids and derivatives	N-acetylornithine	Theaflavine-3,3-digallate	0.741286454046443	0.0353256529905404
Amino acids and derivatives	L-threonine	Phenethylamine	-0.84832	0.0077618183064288
Amino acids and derivatives	L-threonine	Valine	0.721266082169637	0.0434520718631685
Amino acids and derivatives	L-alanine	Phenethylamine	-0.70843	0.0492072038839176
Amino acids and derivatives	L-alanine	L-glutamic acid	0.946949981271581	0.000358554248312246
Amino acids and derivatives	L-alanine	L-threonine	0.714678977265328	0.0463515405102242
Amino acids and derivatives	L-aspartic acid	L-phenylalanine	0.840609603946127	0.00895179990048771
Amino acids and derivatives	L-aspartic acid	Valine	0.816322443860513	0.0134362742236148
Amino acids and derivatives	L-aspartic acid	L-tyrosine	0.814320834686779	0.0138580895071124
Amino acids and derivatives	L-aspartic acid	N-acetylornithine	-0.778726	0.0227892329900302
Amino acids and derivatives	L-serine	Phenethylamine	-0.711451	0.0478138028623841
Amino acids and derivatives	L-serine	Valine	0.902534687525907	0.00214877396087832
Catechins and dimers	Catechin gallate	Quercetin	0.801250797998722	0.0168177434875241
Catechins and dimers	(-)-Epicatechin	Isoleucine	0.768210480878339	0.0259716973342423
Catechins and dimers	(-)-Epicatechin	L-norleucine	0.775023513735181	0.0238803550226838
Catechins and dimers	(-)-Epicatechin	(-)-Epicatechin gallate	-0.799711	0.0171902438166279
Catechins and dimers	Epigallocatechin gallate	L-arginine	-0.848107	0.00779332872356046
Catechins and dimers	(-)-Gallocatechin	Valine	-0.768762	0.0257983473037658
Catechins and dimers	(-)-Gallocatechin	L-glutamic acid	-0.706824	0.0499581532915874
Catechins and dimers	(-)-Gallocatechin	L-tyrosine	-0.793346	0.0187849773463019
Catechins and dimers	(-)-Gallocatechin	Isoquercetin	-0.77187	0.0248349391973854
Catechins and dimers	Epitheaflagallin 3-O-gallate	Theobromine	0.717329312186517	0.045171318114761
Catechins and dimers	Epitheaflagallin 3-O-gallate	Gallic acid	0.877698561779406	0.00416411802947537
Catechins and dimers	Epitheaflagallin 3-O-gallate	Theaflavine-3,3-digallate	0.865506772700636	0.0054849460223769
Catechins and dimers	Epitheaflagallin 3-O-gallate	Kaempferol-3-O-sophoroside-7-O-glucoside	-0.749887	0.0321450973089641
Catechins and dimers	Epitheaflagallin 3-O-gallate	Methylmalonic acid	-0.801755	0.0166969350784102
Catechins and dimers	Theaflavine-3,3-digallate	Theobromine	0.837328632958382	0.00949128661283026
Flavonol/flavone and flavonol/flavone glycosides	Kaempferol-7-O-glucoside	Quercetin-3-O-rutinoside-7-O-rhamnoside	0.920943699404033	0.00116315286994389
Flavonol/flavone and flavonol/flavone glycosides	Kaempferol-7-O-glucoside	Luteolin 7-xyloside	0.788438561318048	0.020075540278924
Flavonol/flavone and flavonol/flavone glycosides	Kaempferol	Valine	0.818351	0.0130170565773672
Flavonol/flavone and flavonol/flavone glycosides	Kaempferol	Kaempferol-7-O-glucoside	0.71035471797765	0.0483167571018479
Flavonol/flavone and flavonol/flavone glycosides	Kaempferol	Kaempferol 3-O-sophoroside 7-O-rhamnoside	0.718542590362144	0.0446371581765378
Flavonol/flavone and flavonol/flavone glycosides	Kaempferol	Quercetin-7-O-glucoside	-0.775561	0.0237200460151835
Flavonol/flavone and flavonol/flavone glycosides	Kaempferol 3-O-sophoroside 7-O-rhamnoside	Proline	0.859359433990578	0.00624165514144743
Flavonol/flavone and flavonol/flavone glycosides	Kaempferol 3-O-sophoroside 7-O-rhamnoside	L-pyroglutamic acid	0.75530618478088	0.030234688018609
Flavonol/flavone and flavonol/flavone glycosides	Kaempferol 3-O-sophoroside 7-O-rhamnoside	Kaempferol-7-O-glucoside	0.84334320192782	0.00851753460726854
Flavonol/flavone and flavonol/flavone glycosides	Kaempferol 3-O-sophoroside 7-O-rhamnoside	Quercetin-3-O-rutinoside-7-O-rhamnoside	0.963094689345175	0.000122210218567527
Flavonol/flavone and flavonol/flavone glycosides	Kaempferol 3-O-sophoroside 7-O-rhamnoside	Luteolin 7-xyloside	0.910547649468377	0.00167152841537195
Flavonol/flavone and flavonol/flavone glycosides	Dihydromyricetin	Proline	0.941836746818702	0.000470701763973232
Flavonol/flavone and flavonol/flavone glycosides	Dihydromyricetin	L-pyroglutamic acid	0.77031467217748	0.0253141778242657
Flavonol/flavone and flavonol/flavone glycosides	Dihydromyricetin	Kaempferol 3-O-sophoroside 7-O-rhamnoside	0.852773633136027	0.00712305552589379
Flavonol/flavone and flavonol/flavone glycosides	Dihydromyricetin	Quercetin-3-O-rutinoside-7-O-rhamnoside	0.738635917919978	0.0363430537802862
Flavonol/flavone and flavonol/flavone glycosides	Dihydromyricetin	Luteolin 7-xyloside	0.918710922466944	0.0012623381607599
Flavonol/flavone and flavonol/flavone glycosides	Dihydrokaempferol	Kaempferol	0.70724598190024	0.0497600381346485
Flavonol/flavone and flavonol/flavone glycosides	Kaempferol-3-O-sophoroside-7-O-glucoside	L-phenylalanine	0.819818161143825	0.0127191832406067
Flavonol/flavone and flavonol/flavone glycosides	Kaempferol-3-O-sophoroside-7-O-glucoside	Valine	0.910329816489114	0.00168348567790691
Flavonol/flavone and flavonol/flavone glycosides	Kaempferol-3-O-sophoroside-7-O-glucoside	L-tyrosine	0.857824016834032	0.00644051553707924
Flavonol/flavone and flavonol/flavone glycosides	Kaempferol-3-O-sophoroside-7-O-glucoside	L-aspartic acid	0.878148964228579	0.00411973462987865
Flavonol/flavone and flavonol/flavone glycosides	Kaempferol-3-O-sophoroside-7-O-glucoside	L-serine	0.717932183862176	0.0449054167099362
Flavonol/flavone and flavonol/flavone glycosides	Astragalin	Kaempferol 3-glucorhamnoside	0.892594483309993	0.002853399028715
Flavonol/flavone and flavonol/flavone glycosides	Isoquercetin	L-phenylalanine	0.800230904012054	0.0170639478929047
Flavonol/flavone and flavonol/flavone glycosides	Isoquercetin	Valine	0.882685840424008	0.00368956302351031
Flavonol/flavone and flavonol/flavone glycosides	Isoquercetin	L-serine	0.761197719634661	0.0282388376858619
Flavonol/flavone and flavonol/flavone glycosides	Isoquercetin	Kaempferol	-0.801642	0.0167237891611495
Flavonol/flavone and flavonol/flavone glycosides	Isoquercetin	Kaempferol-3-O-sophoroside-7-O-glucoside	0.808239549564632	0.0151904606269788
Flavonol/flavone and flavonol/flavone glycosides	Myricetin	N-Acetyl-L-phenylalanine	0.792359229977261	0.0190402668789639
Flavonol/flavone and flavonol/flavone glycosides	Myricetin	Naringenin	0.769208513705537	0.0256585310156389
Flavonol/flavone and flavonol/flavone glycosides	Kaempferol 3-glucorhamnoside	Kaempferol-3-O-rutinoside	0.819703561913427	0.0127422990885085
Flavonol/flavone and flavonol/flavone glycosides	Kaempferol 3-glucorhamnoside	Naringenin chalcone	-0.869666	0.00500800466560072
Flavonol/flavone and flavonol/flavone glycosides	Kaempferol 3-glucorhamnoside	Kaempferol-3-O-glucoside-7-O-rhamnoside	0.765537176940683	0.0268221400739751
Flavonol/flavone and flavonol/flavone glycosides	Luteolin	N-acetylornithine	-0.788023	0.0201871945431682
Flavonol/flavone and flavonol/flavone glycosides	Luteolin	Myricetin-3-O-galactoside	0.863059416640335	0.00577870994159548
Flavonol/flavone and flavonol/flavone glycosides	Luteolin	Quercetin-7-O-glucoside	0.736822094035404	0.0370494717515247
Flavonol/flavone and flavonol/flavone glycosides	Myricetin-3-O-galactoside	Quercetin	0.921657397167699	0.00113255775222888
Flavonol/flavone and flavonol/flavone glycosides	Luteolin 7-xyloside	Proline	0.892106560765101	0.00289136371007472
Flavonol/flavone and flavonol/flavone glycosides	Luteolin 7-xyloside	Quercetin-3-O-rutinoside-7-O-rhamnoside	0.853286957028887	0.00705166941223875
Flavonol/flavone and flavonol/flavone glycosides	Kaempferol-3-O-glucoside-7-O-rhamnoside	Kaempferol-3-O-rutinoside	0.938616886081741	0.00055191901900228
Flavonol/flavone and flavonol/flavone glycosides	Quercetin-7-O-glucoside	Valine	0.791684913848369	0.0192158918365367
Nucleotides and derivatives	Adenine	Gallic acid	-0.719375	0.04427295953941
Nucleotides and derivatives	Adenine	Isoleucine	0.739780629568975	0.0359014950530354
Nucleotides and derivatives	Adenine	L-pyroglutamic acid	0.837027204738426	0.00954185909837039
Nucleotides and derivatives	Adenine	Fumaric acid	0.707530579305961	0.04962684548912
Nucleotides and derivatives	Adenosine	Theobromine	-0.707268	0.0497496505611469
Nucleotides and derivatives	Adenosine	Gallic acid	-0.71719	0.0452328150560379
Nucleotides and derivatives	Adenosine	Epitheaflagallin 3-O-gallate	-0.721503	0.0433499492866302
Nucleotides and derivatives	Adenosine	Theaflavine-3,3-digallate	-0.761735	0.028061093484874
Nucleotides and derivatives	Adenosine	Kaempferol-3-O-rutinoside	0.780006532037615	0.0224190830770731
Nucleotides and derivatives	Adenosine	Quercetin-7-O-glucoside	0.719958529465771	0.0440186259413305
Nucleotides and derivatives	5'-Methylthioadenosine	Caffeine	0.797025876587329	0.0178522951683265
Nucleotides and derivatives	5'-Methylthioadenosine	Theobromine	0.761569687591635	0.0281156364703955
Nucleotides and derivatives	5'-Methylthioadenosine	Epitheaflagallin 3-O-gallate	0.943918697732078	0.000422616036601193
Nucleotides and derivatives	5'-Methylthioadenosine	Theaflavine-3,3-digallate	0.888745813636801	0.00316175728723151
Nucleotides and derivatives	5'-Methylthioadenosine	Rutin	-0.771527	0.0249399218134256
Nucleotides and derivatives	5'-Methylthioadenosine	Methylmalonic acid	-0.75705	0.0296353623441141
Nucleotides and derivatives	7-Methylxanthine	Theaflavine-3,3-digallate	0.713109023337049	0.0470593402841582
Nucleotides and derivatives	7-Methylxanthine	Kaempferol 3- (2'-p-coumaryl-alpha-L-arabinopyranoside)	-0.829303	0.0108966438090273
Organic acids	Malic acid	Theobromine	-0.80253	0.0165121994908238
Organic acids	Malic acid	N-Acetyl-L-phenylalanine	-0.837162	0.00951923167236307
Organic acids	Malic acid	Myricetin	-0.735493	0.0375724092793911
Organic acids	Malic acid	Naringenin	-0.72102	0.0435582577959163
Organic acids	Methylmalonic acid	Shikimic acid	0.738408012486111	0.0364313590766473
Organic acids	5'-Glucosyloxyjasmanic acid	Astragalin	-0.714958	0.0462262525869355
Organic acids	5'-Glucosyloxyjasmanic acid	Kaempferol 3-glucorhamnoside	-0.776939	0.0233118576457508
Organic acids	5'-Glucosyloxyjasmanic acid	Adenine	-0.726068	0.0414092590816308
Organic acids	5'-Glucosyloxyjasmanic acid	Guanine	0.718645435022514	0.0445920561269705
Organic acids	2-Isopropylmaleic acid	D-(-)-quinic acid	0.712199763402613	0.0474722337831042
